# Supplementary material for: 2-(3-Benzoyl-4-hy­droxy-1,1-dioxo-2H-1λ6,2-benzothia­zin-2-yl)-1-phenyl­ethanone
Source: Acta Crystallogr Sect E Struct Rep Online. 2011 Dec 10;68(Pt 1):o92. doi: 10.1107/S1600536811052615 (PMC3254443; doi:10.1107/S1600536811052615)
Supplement: Supplementary file 1 [file e-68-00o92-sup1.cif]

##############################################################################
#                                                                            #
# This CIF contains the data in a paper accepted for publication in          #
# Acta Crystallographica Section E. It conforms to the requirements of       #
# Notes for Authors for Acta Crystallographica Section E, and has been       #
# peer reviewed under the auspices of the IUCr Commission on Journals.       #
#                                                                            #
# Full details of the Crystallographic Information File format               #
# are given in the paper "The Crystallographic Information File (CIF):       #
# a New Standard Archive File for Crystallography" by S. R. Hall, F. H.      #
# Allen and I. D. Brown [Acta Cryst. (1991), A47, 655-685].                  #
#                                                                            #
# The current version of the core CIF dictionary is obtainable from          #
# ftp://ftp.iucr.org/pub/cif_core.dic.                                       #
#                                                                            #
# Software is freely available for graphical display of the structure(s)     #
# in this CIF. For information consult the CIF software page                 #
# http://www.iucr.org/resources/cif/software.                                #
#                                                                            #
# This file may be used for bona fide research purposes within the           #
# scientific community so long as proper attribution is given to the journal # 
# article from which it was obtained.                                        #
#                                                                            #
##############################################################################
data_global
_audit_creation_method     SHELXL-97
_journal_date_recd_electronic     2011-12-01
_journal_date_accepted     2011-12-06
_journal_name_full     'Acta Crystallographica, Section E'
_journal_year     2012
_journal_volume     68
_journal_issue      1
_journal_page_first     o92
_journal_page_last     o92
_journal_paper_category     QO
_journal_paper_doi     10.1107/S1600536811052615
_journal_coeditor_code     WN2461
_publ_contact_author
;
    'Siddiqui, Hamid latif'
    Institute of Chemistry
    University of the Punjab
    Lahore
    Pakistan
;
_publ_contact_author_email     ' drhamidlatif@yahoo.com '
_publ_contact_author_fax     ' 0092+42-923 1269 '
_publ_contact_author_phone     ' 0092-42-923 0463 '
_publ_section_title
;\
2-(3-Benzoyl-4-hydroxy-1,1-dioxo-2<i>H</i>-1\l^6^,2-benzothiazin-2-yl)-1-\
phenylethanone
;
loop_
    _publ_author_name
    _publ_author_address
    'Sattar, Nazia'
; Institute of Chemistry
University of the Punjab
Lahore 54590
Pakistan
;
    'Siddiqui, Hamid Latif'
; Institute of Chemistry
University of the Punjab
Lahore 54590
Pakistan
;
    'Bukhari, Syed Iftikhar Hussain'
;Department of Chemistry
Government College University
Faisalabad 3800
Pakistan
;
    'Ahmad, Matloob'
; Institute of Chemistry
University of the Punjab
Lahore 54590
Pakistan
;
    'Parvez, Masood'
; Department of Chemistry
The University of Calgary
2500 University Drive NW
Calgary
Alberta
Canada T2N 1N4
;
data_I
_chemical_name_systematic
;
2-(3-Benzoyl-4-hydroxy-1,1-dioxo-2<i>H</i>-1\l^6^,2-benzothiazin-2-yl)-
1-phenylethanone
;
_chemical_name_common     ?
_chemical_formula_moiety     'C23 H17 N O5 S'
_chemical_formula_sum     'C23 H17 N O5 S'
_chemical_formula_iupac     'C23 H17 N O5 S'
_chemical_formula_weight     419.44
_chemical_melting_point     ?
_symmetry_cell_setting     triclinic
_symmetry_space_group_name_H-M     'P -1'
_symmetry_space_group_name_Hall     '-P 1'
loop_
    _symmetry_equiv_pos_as_xyz
    'x, y, z'
    '-x, -y, -z'
_cell_length_a     7.5458(2)
_cell_length_b     10.9169(4)
_cell_length_c     12.0924(4)
_cell_angle_alpha     101.920(2)
_cell_angle_beta     101.423(2)
_cell_angle_gamma     90.484(2)
_cell_volume     954.08(5)
_cell_formula_units_Z     2
_cell_measurement_reflns_used     4252
_cell_measurement_theta_min     1.00
_cell_measurement_theta_max     27.48
_cell_measurement_temperature     173(2)
_exptl_crystal_description     'Block'
_exptl_crystal_colour     'Yellow'
_exptl_crystal_size_max     0.24
_exptl_crystal_size_mid     0.14
_exptl_crystal_size_min     0.12
_exptl_crystal_density_diffrn     1.460
_exptl_crystal_density_meas     ?
_exptl_crystal_density_method     'not measured'
_exptl_crystal_F_000     436
_exptl_absorpt_coefficient_mu     0.207
_exptl_absorpt_correction_type     multi-scan
_exptl_absorpt_process_details     '(<i>SORTAV</i>; Blessing, 1997)'
_exptl_absorpt_correction_T_min     0.9519
_exptl_absorpt_correction_T_max     0.9755
_exptl_special_details     ?
_diffrn_ambient_temperature     173(2)
_diffrn_radiation_type     MoK\a
_diffrn_radiation_wavelength     0.71073
_diffrn_radiation_source     'fine-focus sealed tube'
_diffrn_radiation_monochromator     graphite
_diffrn_measurement_device_type     'Nonius KappaCCD'
_diffrn_measurement_method     ' \w and \f scans'
_diffrn_detector_area_resol_mean     ?
_diffrn_reflns_number     8312
_diffrn_reflns_av_R_equivalents     0.0259
_diffrn_reflns_av_sigmaI/netI     0.0315
_diffrn_reflns_theta_min     2.95
_diffrn_reflns_theta_max     27.54
_diffrn_reflns_theta_full     25.00
_diffrn_measured_fraction_theta_max     0.990
_diffrn_measured_fraction_theta_full     0.995
_diffrn_reflns_limit_h_min     -9
_diffrn_reflns_limit_h_max     9
_diffrn_reflns_limit_k_min     -14
_diffrn_reflns_limit_k_max     14
_diffrn_reflns_limit_l_min     -15
_diffrn_reflns_limit_l_max     15
_diffrn_standards_number     0
_diffrn_standards_interval_count     ?
_diffrn_standards_interval_time     ?
_diffrn_standards_decay_%     ?
_refine_special_details
;
Refinement of <i>F</i>^2^ against ALL reflections. The weighted <i>R</i>-factor
<i>wR</i> and goodness of fit <i>S</i> are based on <i>F</i>^2^, conventional
<i>R</i>-factors <i>R</i> are based on <i>F</i>, with <i>F</i> set to zero for
negative <i>F</i>^2^. The threshold expression of <i>F</i>^2^ >
\s(<i>F</i>^2^) is used only for calculating <i>R</i>-factors(gt) <i>etc</i>.
and is not relevant to the choice of reflections for refinement.
<i>R</i>-factors based on <i>F</i>^2^ are statistically about twice as large
as those based on <i>F</i>, and <i>R</i>- factors based on ALL data will be
even larger.
;
_reflns_number_total     4362
_reflns_number_gt     3706
_reflns_threshold_expression     I>2\s(I)
_refine_ls_structure_factor_coef     Fsqd
_refine_ls_matrix_type     full
_refine_ls_R_factor_all     0.0538
_refine_ls_R_factor_gt     0.0438
_refine_ls_wR_factor_gt     0.0993
_refine_ls_wR_factor_ref     0.1066
_refine_ls_goodness_of_fit_ref     1.073
_refine_ls_restrained_S_all     1.073
_refine_ls_number_reflns     4362
_refine_ls_number_parameters     272
_refine_ls_number_restraints     0
_refine_ls_hydrogen_treatment     constr
_refine_ls_weighting_scheme     calc
_refine_ls_weighting_details
         'calc w=1/[\s^2^(Fo^2^)+(0.0313P)^2^+0.6186P] where P=(Fo^2^+2Fc^2^)/3'
_atom_sites_solution_hydrogens     geom
_atom_sites_solution_primary     direct
_atom_sites_solution_secondary     difmap
_refine_ls_shift/su_max     0.000
_refine_ls_shift/su_mean     0.000
_refine_diff_density_max     0.272
_refine_diff_density_min     -0.365
_refine_ls_extinction_method     none
_refine_ls_extinction_coef     ?
loop_
    _atom_type_symbol
    _atom_type_description
    _atom_type_scat_dispersion_real
    _atom_type_scat_dispersion_imag
    _atom_type_scat_source
    'C' 'C' 0.0033 0.0016
                         'International Tables Vol C Tables 4.2.6.8 and 6.1.1.4'
    'H' 'H' 0.0000 0.0000
                         'International Tables Vol C Tables 4.2.6.8 and 6.1.1.4'
    'N' 'N' 0.0061 0.0033
                         'International Tables Vol C Tables 4.2.6.8 and 6.1.1.4'
    'O' 'O' 0.0106 0.0060
                         'International Tables Vol C Tables 4.2.6.8 and 6.1.1.4'
    'S' 'S' 0.1246 0.1234
                         'International Tables Vol C Tables 4.2.6.8 and 6.1.1.4'
_computing_data_collection     'COLLECT (Hooft, 1998)'
_computing_cell_refinement     'DENZO (Otwinowski & Minor, 1997)'
_computing_data_reduction     'SCALEPACK (Otwinowski & Minor, 1997)'
_computing_structure_solution     'SHELXS97 (Sheldrick, 2008)'
_computing_structure_refinement     'SHELXL97 (Sheldrick, 2008)'
_computing_molecular_graphics     'ORTEP-3 for Windows (Farrugia, 1997)'
_computing_publication_material     'SHELXL97 (Sheldrick, 2008)'
loop_
    _atom_site_type_symbol
    _atom_site_label
    _atom_site_fract_x
    _atom_site_fract_y
    _atom_site_fract_z
    _atom_site_U_iso_or_equiv
    _atom_site_adp_type
    _atom_site_calc_flag
    _atom_site_refinement_flags
    _atom_site_occupancy
    _atom_site_symmetry_multiplicity
    _atom_site_disorder_assembly
    _atom_site_disorder_group
    S S1 0.34149(7) -0.18920(4) 0.12065(4) 0.03505(13) Uani d . 1 1 . .
    O O1 0.1720(2) -0.14634(15) 0.07084(12) 0.0479(4) Uani d . 1 1 . .
    O O2 0.4317(2) -0.27840(14) 0.05051(12) 0.0515(4) Uani d . 1 1 . .
    O O3 0.2650(2) 0.04686(11) 0.43060(11) 0.0393(3) Uani d . 1 1 . .
    H H3O 0.1841 0.0150 0.4561 0.047 Uiso calc R 1 1 . .
    O O4 0.03228(19) -0.11927(12) 0.43691(12) 0.0417(3) Uani d . 1 1 . .
    O O5 0.3911(2) -0.37516(13) 0.44672(11) 0.0434(3) Uani d . 1 1 . .
    N N1 0.31001(19) -0.24683(13) 0.23118(12) 0.0282(3) Uani d . 1 1 . .
    C C1 0.4892(2) -0.05913(16) 0.19162(15) 0.0321(4) Uani d . 1 1 . .
    C C2 0.6247(3) -0.02094(19) 0.14220(17) 0.0416(5) Uani d . 1 1 . .
    H H2 0.6424 -0.0660 0.0695 0.050 Uiso calc R 1 1 . .
    C C3 0.7341(3) 0.0844(2) 0.20105(19) 0.0490(5) Uani d . 1 1 . .
    H H3 0.8273 0.1123 0.1682 0.059 Uiso calc R 1 1 . .
    C C4 0.7082(3) 0.14888(19) 0.30697(18) 0.0442(5) Uani d . 1 1 . .
    H H4 0.7848 0.2205 0.3467 0.053 Uiso calc R 1 1 . .
    C C5 0.5726(3) 0.11088(16) 0.35621(16) 0.0360(4) Uani d . 1 1 . .
    H H5 0.5553 0.1568 0.4287 0.043 Uiso calc R 1 1 . .
    C C6 0.4613(2) 0.00504(15) 0.29926(14) 0.0289(4) Uani d . 1 1 . .
    C C7 0.3151(2) -0.03730(15) 0.35027(14) 0.0284(4) Uani d . 1 1 . .
    C C8 0.2340(2) -0.15732(15) 0.31233(14) 0.0270(3) Uani d . 1 1 . .
    C C9 0.0816(2) -0.19319(16) 0.35527(15) 0.0299(4) Uani d . 1 1 . .
    C C10 -0.0199(2) -0.31649(16) 0.30855(15) 0.0285(3) Uani d . 1 1 . .
    C C11 -0.0556(2) -0.37228(18) 0.19143(16) 0.0335(4) Uani d . 1 1 . .
    H H11 -0.0137 -0.3318 0.1383 0.040 Uiso calc R 1 1 . .
    C C12 -0.1522(2) -0.48683(18) 0.15228(17) 0.0383(4) Uani d . 1 1 . .
    H H12 -0.1780 -0.5240 0.0722 0.046 Uiso calc R 1 1 . .
    C C13 -0.2109(2) -0.54715(18) 0.22929(18) 0.0377(4) Uani d . 1 1 . .
    H H13 -0.2742 -0.6267 0.2024 0.045 Uiso calc R 1 1 . .
    C C14 -0.1775(3) -0.49171(18) 0.34562(17) 0.0374(4) Uani d . 1 1 . .
    H H14 -0.2192 -0.5328 0.3983 0.045 Uiso calc R 1 1 . .
    C C15 -0.0836(2) -0.37660(17) 0.38541(16) 0.0326(4) Uani d . 1 1 . .
    H H15 -0.0623 -0.3384 0.4652 0.039 Uiso calc R 1 1 . .
    C C16 0.4658(2) -0.31090(16) 0.28640(17) 0.0344(4) Uani d . 1 1 . .
    H H16A 0.5508 -0.2488 0.3443 0.041 Uiso calc R 1 1 . .
    H H16B 0.5316 -0.3537 0.2274 0.041 Uiso calc R 1 1 . .
    C C17 0.3936(2) -0.40619(16) 0.34464(15) 0.0311(4) Uani d . 1 1 . .
    C C18 0.3239(2) -0.53246(16) 0.27569(15) 0.0284(4) Uani d . 1 1 . .
    C C19 0.3222(2) -0.56942(17) 0.15799(16) 0.0345(4) Uani d . 1 1 . .
    H H19 0.3679 -0.5131 0.1188 0.041 Uiso calc R 1 1 . .
    C C20 0.2540(3) -0.68798(19) 0.09805(17) 0.0397(4) Uani d . 1 1 . .
    H H20 0.2531 -0.7128 0.0179 0.048 Uiso calc R 1 1 . .
    C C21 0.1876(3) -0.76998(18) 0.15442(18) 0.0414(5) Uani d . 1 1 . .
    H H21 0.1403 -0.8510 0.1129 0.050 Uiso calc R 1 1 . .
    C C22 0.1894(3) -0.73471(18) 0.27146(18) 0.0398(4) Uani d . 1 1 . .
    H H22 0.1439 -0.7915 0.3103 0.048 Uiso calc R 1 1 . .
    C C23 0.2577(2) -0.61663(17) 0.33150(16) 0.0345(4) Uani d . 1 1 . .
    H H23 0.2594 -0.5927 0.4118 0.041 Uiso calc R 1 1 . .
loop_
    _atom_site_aniso_label
    _atom_site_aniso_U_11
    _atom_site_aniso_U_22
    _atom_site_aniso_U_33
    _atom_site_aniso_U_12
    _atom_site_aniso_U_13
    _atom_site_aniso_U_23
    S1 0.0427(3) 0.0347(2) 0.0262(2) -0.01221(19) 0.01089(18) -0.00028(17)
    O1 0.0480(8) 0.0589(9) 0.0339(7) -0.0119(7) -0.0025(6) 0.0141(7)
    O2 0.0661(10) 0.0448(8) 0.0429(8) -0.0181(7) 0.0321(7) -0.0112(6)
    O3 0.0554(9) 0.0261(6) 0.0396(7) -0.0039(6) 0.0237(6) 0.0008(5)
    O4 0.0470(8) 0.0337(7) 0.0467(8) -0.0002(6) 0.0265(6) -0.0024(6)
    O5 0.0555(9) 0.0369(7) 0.0334(7) 0.0010(6) 0.0065(6) 0.0000(6)
    N1 0.0310(7) 0.0238(7) 0.0303(7) -0.0026(6) 0.0123(6) 0.0015(6)
    C1 0.0388(9) 0.0280(9) 0.0287(8) -0.0073(7) 0.0077(7) 0.0037(7)
    C2 0.0474(11) 0.0401(11) 0.0390(10) -0.0107(9) 0.0180(9) 0.0043(8)
    C3 0.0497(12) 0.0487(12) 0.0508(12) -0.0194(10) 0.0169(10) 0.0100(10)
    C4 0.0491(12) 0.0352(10) 0.0451(11) -0.0170(9) 0.0047(9) 0.0064(9)
    C5 0.0478(11) 0.0262(9) 0.0319(9) -0.0061(8) 0.0052(8) 0.0045(7)
    C6 0.0361(9) 0.0236(8) 0.0275(8) -0.0019(7) 0.0060(7) 0.0075(6)
    C7 0.0364(9) 0.0241(8) 0.0264(8) 0.0018(7) 0.0094(7) 0.0060(6)
    C8 0.0310(8) 0.0243(8) 0.0265(8) 0.0004(7) 0.0092(7) 0.0043(6)
    C9 0.0316(9) 0.0273(8) 0.0312(9) 0.0030(7) 0.0083(7) 0.0056(7)
    C10 0.0245(8) 0.0272(8) 0.0344(9) 0.0012(6) 0.0086(7) 0.0056(7)
    C11 0.0295(9) 0.0384(10) 0.0326(9) -0.0041(7) 0.0067(7) 0.0072(7)
    C12 0.0328(9) 0.0411(11) 0.0361(10) -0.0051(8) 0.0035(8) 0.0007(8)
    C13 0.0310(9) 0.0298(9) 0.0513(11) -0.0022(7) 0.0082(8) 0.0066(8)
    C14 0.0369(10) 0.0345(10) 0.0460(11) -0.0003(8) 0.0142(8) 0.0151(8)
    C15 0.0316(9) 0.0343(9) 0.0338(9) 0.0009(7) 0.0115(7) 0.0070(7)
    C16 0.0293(9) 0.0271(9) 0.0462(10) 0.0002(7) 0.0117(8) 0.0023(8)
    C17 0.0278(8) 0.0286(9) 0.0347(9) 0.0049(7) 0.0042(7) 0.0042(7)
    C18 0.0264(8) 0.0261(8) 0.0326(9) 0.0031(6) 0.0058(7) 0.0058(7)
    C19 0.0364(9) 0.0333(9) 0.0348(9) -0.0006(7) 0.0105(8) 0.0066(7)
    C20 0.0420(11) 0.0390(10) 0.0340(10) 0.0011(8) 0.0074(8) -0.0010(8)
    C21 0.0365(10) 0.0301(9) 0.0519(12) -0.0016(8) 0.0047(9) 0.0006(8)
    C22 0.0389(10) 0.0318(10) 0.0507(12) -0.0019(8) 0.0084(9) 0.0137(9)
    C23 0.0361(9) 0.0359(10) 0.0332(9) 0.0030(8) 0.0075(8) 0.0109(8)
_geom_special_details
;
All e.s.d.'s (except the e.s.d. in the dihedral angle between two l.s. planes)
are estimated using the full covariance matrix. The cell e.s.d.'s are taken
into account individually in the estimation of e.s.d.'s in distances, angles
and torsion angles; correlations between e.s.d.'s in cell parameters are only
used when they are defined by crystal symmetry. An approximate (isotropic)
treatment of cell e.s.d.'s is used for estimating e.s.d.'s involving l.s.
planes.
;
loop_
    _geom_bond_atom_site_label_1
    _geom_bond_atom_site_label_2
    _geom_bond_site_symmetry_2
    _geom_bond_distance
    _geom_bond_publ_flag
    S1 O2 . 1.4249(15) ?
    S1 O1 . 1.4281(16) ?
    S1 N1 . 1.6460(15) ?
    S1 C1 . 1.7566(17) ?
    O3 C7 . 1.309(2) ?
    O3 H3O . 0.8400 ?
    O4 C9 . 1.259(2) ?
    O5 C17 . 1.215(2) ?
    N1 C8 . 1.443(2) ?
    N1 C16 . 1.488(2) ?
    C1 C2 . 1.384(2) ?
    C1 C6 . 1.401(2) ?
    C2 C3 . 1.387(3) ?
    C2 H2 . 0.9500 ?
    C3 C4 . 1.379(3) ?
    C3 H3 . 0.9500 ?
    C4 C5 . 1.382(3) ?
    C4 H4 . 0.9500 ?
    C5 C6 . 1.393(2) ?
    C5 H5 . 0.9500 ?
    C6 C7 . 1.479(2) ?
    C7 C8 . 1.389(2) ?
    C8 C9 . 1.434(2) ?
    C9 C10 . 1.488(2) ?
    C10 C11 . 1.392(2) ?
    C10 C15 . 1.396(2) ?
    C11 C12 . 1.386(2) ?
    C11 H11 . 0.9500 ?
    C12 C13 . 1.382(3) ?
    C12 H12 . 0.9500 ?
    C13 C14 . 1.383(3) ?
    C13 H13 . 0.9500 ?
    C14 C15 . 1.383(3) ?
    C14 H14 . 0.9500 ?
    C15 H15 . 0.9500 ?
    C16 C17 . 1.523(3) ?
    C16 H16A . 0.9900 ?
    C16 H16B . 0.9900 ?
    C17 C18 . 1.487(2) ?
    C18 C23 . 1.390(2) ?
    C18 C19 . 1.394(2) ?
    C19 C20 . 1.385(3) ?
    C19 H19 . 0.9500 ?
    C20 C21 . 1.378(3) ?
    C20 H20 . 0.9500 ?
    C21 C22 . 1.385(3) ?
    C21 H21 . 0.9500 ?
    C22 C23 . 1.381(3) ?
    C22 H22 . 0.9500 ?
    C23 H23 . 0.9500 ?
loop_
    _geom_angle_atom_site_label_1
    _geom_angle_atom_site_label_2
    _geom_angle_atom_site_label_3
    _geom_angle_site_symmetry_1
    _geom_angle_site_symmetry_3
    _geom_angle
    _geom_angle_publ_flag
    O2 S1 O1 . . 119.49(10) ?
    O2 S1 N1 . . 108.46(9) ?
    O1 S1 N1 . . 107.29(8) ?
    O2 S1 C1 . . 110.05(9) ?
    O1 S1 C1 . . 109.15(9) ?
    N1 S1 C1 . . 100.71(8) ?
    C7 O3 H3O . . 109.5 ?
    C8 N1 C16 . . 113.65(14) ?
    C8 N1 S1 . . 111.94(11) ?
    C16 N1 S1 . . 115.61(11) ?
    C2 C1 C6 . . 121.76(16) ?
    C2 C1 S1 . . 121.28(14) ?
    C6 C1 S1 . . 116.95(13) ?
    C1 C2 C3 . . 118.64(18) ?
    C1 C2 H2 . . 120.7 ?
    C3 C2 H2 . . 120.7 ?
    C4 C3 C2 . . 120.36(18) ?
    C4 C3 H3 . . 119.8 ?
    C2 C3 H3 . . 119.8 ?
    C3 C4 C5 . . 120.99(17) ?
    C3 C4 H4 . . 119.5 ?
    C5 C4 H4 . . 119.5 ?
    C4 C5 C6 . . 119.86(17) ?
    C4 C5 H5 . . 120.1 ?
    C6 C5 H5 . . 120.1 ?
    C5 C6 C1 . . 118.39(16) ?
    C5 C6 C7 . . 120.79(16) ?
    C1 C6 C7 . . 120.81(15) ?
    O3 C7 C8 . . 122.77(15) ?
    O3 C7 C6 . . 115.46(14) ?
    C8 C7 C6 . . 121.75(15) ?
    C7 C8 C9 . . 121.00(15) ?
    C7 C8 N1 . . 118.45(14) ?
    C9 C8 N1 . . 120.52(14) ?
    O4 C9 C8 . . 119.42(15) ?
    O4 C9 C10 . . 118.06(15) ?
    C8 C9 C10 . . 122.51(15) ?
    C11 C10 C15 . . 119.30(16) ?
    C11 C10 C9 . . 122.38(16) ?
    C15 C10 C9 . . 118.31(15) ?
    C12 C11 C10 . . 120.05(17) ?
    C12 C11 H11 . . 120.0 ?
    C10 C11 H11 . . 120.0 ?
    C13 C12 C11 . . 120.28(18) ?
    C13 C12 H12 . . 119.9 ?
    C11 C12 H12 . . 119.9 ?
    C12 C13 C14 . . 119.98(17) ?
    C12 C13 H13 . . 120.0 ?
    C14 C13 H13 . . 120.0 ?
    C13 C14 C15 . . 120.22(17) ?
    C13 C14 H14 . . 119.9 ?
    C15 C14 H14 . . 119.9 ?
    C14 C15 C10 . . 120.14(17) ?
    C14 C15 H15 . . 119.9 ?
    C10 C15 H15 . . 119.9 ?
    N1 C16 C17 . . 108.46(14) ?
    N1 C16 H16A . . 110.0 ?
    C17 C16 H16A . . 110.0 ?
    N1 C16 H16B . . 110.0 ?
    C17 C16 H16B . . 110.0 ?
    H16A C16 H16B . . 108.4 ?
    O5 C17 C18 . . 121.73(17) ?
    O5 C17 C16 . . 118.41(16) ?
    C18 C17 C16 . . 119.84(15) ?
    C23 C18 C19 . . 118.96(16) ?
    C23 C18 C17 . . 118.26(16) ?
    C19 C18 C17 . . 122.78(16) ?
    C20 C19 C18 . . 120.18(17) ?
    C20 C19 H19 . . 119.9 ?
    C18 C19 H19 . . 119.9 ?
    C21 C20 C19 . . 120.17(18) ?
    C21 C20 H20 . . 119.9 ?
    C19 C20 H20 . . 119.9 ?
    C20 C21 C22 . . 120.25(18) ?
    C20 C21 H21 . . 119.9 ?
    C22 C21 H21 . . 119.9 ?
    C23 C22 C21 . . 119.70(18) ?
    C23 C22 H22 . . 120.2 ?
    C21 C22 H22 . . 120.2 ?
    C22 C23 C18 . . 120.75(17) ?
    C22 C23 H23 . . 119.6 ?
    C18 C23 H23 . . 119.6 ?
loop_
    _geom_torsion_atom_site_label_1
    _geom_torsion_atom_site_label_2
    _geom_torsion_atom_site_label_3
    _geom_torsion_atom_site_label_4
    _geom_torsion_site_symmetry_1
    _geom_torsion_site_symmetry_2
    _geom_torsion_site_symmetry_3
    _geom_torsion_site_symmetry_4
    _geom_torsion
    _geom_torsion_publ_flag
    O2 S1 N1 C8 . . . . 174.71(11) ?
    O1 S1 N1 C8 . . . . -54.93(13) ?
    C1 S1 N1 C8 . . . . 59.18(13) ?
    O2 S1 N1 C16 . . . . 42.43(14) ?
    O1 S1 N1 C16 . . . . 172.79(12) ?
    C1 S1 N1 C16 . . . . -73.10(13) ?
    O2 S1 C1 C2 . . . . 30.8(2) ?
    O1 S1 C1 C2 . . . . -102.15(18) ?
    N1 S1 C1 C2 . . . . 145.15(17) ?
    O2 S1 C1 C6 . . . . -150.24(15) ?
    O1 S1 C1 C6 . . . . 76.79(16) ?
    N1 S1 C1 C6 . . . . -35.90(16) ?
    C6 C1 C2 C3 . . . . -0.6(3) ?
    S1 C1 C2 C3 . . . . 178.33(17) ?
    C1 C2 C3 C4 . . . . 0.4(3) ?
    C2 C3 C4 C5 . . . . -0.5(4) ?
    C3 C4 C5 C6 . . . . 0.8(3) ?
    C4 C5 C6 C1 . . . . -1.0(3) ?
    C4 C5 C6 C7 . . . . -179.94(18) ?
    C2 C1 C6 C5 . . . . 0.9(3) ?
    S1 C1 C6 C5 . . . . -178.09(14) ?
    C2 C1 C6 C7 . . . . 179.81(18) ?
    S1 C1 C6 C7 . . . . 0.9(2) ?
    C5 C6 C7 O3 . . . . 18.8(2) ?
    C1 C6 C7 O3 . . . . -160.17(17) ?
    C5 C6 C7 C8 . . . . -163.06(17) ?
    C1 C6 C7 C8 . . . . 18.0(3) ?
    O3 C7 C8 C9 . . . . 3.8(3) ?
    C6 C7 C8 C9 . . . . -174.28(16) ?
    O3 C7 C8 N1 . . . . -174.30(16) ?
    C6 C7 C8 N1 . . . . 7.7(2) ?
    C16 N1 C8 C7 . . . . 83.33(19) ?
    S1 N1 C8 C7 . . . . -49.91(19) ?
    C16 N1 C8 C9 . . . . -94.73(18) ?
    S1 N1 C8 C9 . . . . 132.02(14) ?
    C7 C8 C9 O4 . . . . -7.3(3) ?
    N1 C8 C9 O4 . . . . 170.73(16) ?
    C7 C8 C9 C10 . . . . 173.95(16) ?
    N1 C8 C9 C10 . . . . -8.0(3) ?
    O4 C9 C10 C11 . . . . 142.68(18) ?
    C8 C9 C10 C11 . . . . -38.5(3) ?
    O4 C9 C10 C15 . . . . -36.2(2) ?
    C8 C9 C10 C15 . . . . 142.54(18) ?
    C15 C10 C11 C12 . . . . -0.5(3) ?
    C9 C10 C11 C12 . . . . -179.43(17) ?
    C10 C11 C12 C13 . . . . -1.0(3) ?
    C11 C12 C13 C14 . . . . 1.7(3) ?
    C12 C13 C14 C15 . . . . -0.7(3) ?
    C13 C14 C15 C10 . . . . -0.8(3) ?
    C11 C10 C15 C14 . . . . 1.5(3) ?
    C9 C10 C15 C14 . . . . -179.59(16) ?
    C8 N1 C16 C17 . . . . 74.17(17) ?
    S1 N1 C16 C17 . . . . -154.35(12) ?
    N1 C16 C17 O5 . . . . -95.19(19) ?
    N1 C16 C17 C18 . . . . 83.21(18) ?
    O5 C17 C18 C23 . . . . -1.1(3) ?
    C16 C17 C18 C23 . . . . -179.48(16) ?
    O5 C17 C18 C19 . . . . 178.78(18) ?
    C16 C17 C18 C19 . . . . 0.4(3) ?
    C23 C18 C19 C20 . . . . 0.5(3) ?
    C17 C18 C19 C20 . . . . -179.41(17) ?
    C18 C19 C20 C21 . . . . 0.0(3) ?
    C19 C20 C21 C22 . . . . -0.4(3) ?
    C20 C21 C22 C23 . . . . 0.2(3) ?
    C21 C22 C23 C18 . . . . 0.3(3) ?
    C19 C18 C23 C22 . . . . -0.7(3) ?
    C17 C18 C23 C22 . . . . 179.26(17) ?
loop_
    _geom_hbond_atom_site_label_D
    _geom_hbond_atom_site_label_H
    _geom_hbond_atom_site_label_A
    _geom_hbond_site_symmetry_A
    _geom_hbond_distance_DH
    _geom_hbond_distance_HA
    _geom_hbond_distance_DA
    _geom_hbond_angle_DHA
    O3 H3O O4 2_556 0.84 2.43 3.026(2) 129
    C5 H5 O5 2_656 0.95 2.52 3.311(2) 140
    C22 H22 O3 1_545 0.95 2.57 3.346(2) 139
    O3 H3O O4 . 0.84 1.80 2.537(2) 146
    C16 H16B Cg1 1_655 0.99 2.78 3.455(2) 126
