# Supplementary material for: 2-(3-Benzoyl-4-hy­droxy-1,1-dioxo-2H-1λ6,2-benzothia­zin-2-yl)-1-phenyl­ethanone
Source: Acta Crystallogr Sect E Struct Rep Online. 2011 Dec 10;68(Pt 1):o92. doi: 10.1107/S1600536811052615 (PMC3254443; doi:10.1107/S1600536811052615)
Supplement: Supplementary file 2 [file e-68-00o92-Isup2.hkl]

#
# h,k,l, Fc-squared, Fo-squared, sigma(Fo-squared) and status flag
#
data_I
_shelx_title ' Compound X'
_shelx_refln_list_code          4
_shelx_F_calc_maximum      108.55
_exptl_crystal_F_000       436.00
_reflns_d_resolution_high  0.7685
 
loop_
 _symmetry_equiv_pos_as_xyz
 'x, y, z'
 '-x, -y, -z'
 
_cell_length_a     7.5458
_cell_length_b    10.9169
_cell_length_c    12.0924
_cell_angle_alpha 101.920
_cell_angle_beta  101.423
_cell_angle_gamma  90.484
 
_shelx_F_squared_multiplier     1.000
 
loop_
 _refln_index_h
 _refln_index_k
 _refln_index_l
 _refln_F_squared_calc
 _refln_F_squared_meas
 _refln_F_squared_sigma
 _refln_observed_status
   2   0   0     2515.97     2472.39     27.56 o
   3   0   0      431.68      417.57      5.34 o
   4   0   0       62.85       76.52      1.18 o
   5   0   0        5.17        5.18      1.01 o
   6   0   0       92.93       94.68      4.56 o
   7   0   0       22.25       23.03      1.99 o
   8   0   0       60.78       59.36      2.30 o
   9   0   0        0.02       -1.08      0.76 o
  -9   1   0        1.62        4.32      2.91 o
  -8   1   0       56.75       52.80      1.87 o
  -7   1   0        7.94        7.52      1.74 o
  -6   1   0       34.11       29.36      2.56 o
  -5   1   0        8.66       11.49      1.22 o
  -4   1   0      169.55      183.70      2.47 o
  -3   1   0      355.29      375.79      4.96 o
  -2   1   0     4159.19     4267.25     54.31 o
  -1   1   0     5167.23     5043.66    110.41 o
   2   1   0     3074.94     2929.36     69.47 o
   3   1   0      870.87      833.72     10.22 o
   4   1   0      258.82      248.41      4.67 o
   5   1   0      284.24      283.13      3.86 o
   6   1   0        6.20        6.14      0.48 o
   7   1   0       24.98       19.29      1.32 o
   8   1   0        7.09       10.20      0.93 o
   9   1   0        0.61        2.27      3.02 o
  -9   2   0       16.58       21.38      1.87 o
  -8   2   0       17.93       20.81      1.29 o
  -7   2   0       49.48       51.82      1.74 o
  -6   2   0        0.01        0.47      1.23 o
  -5   2   0      119.11      127.59      2.14 o
  -4   2   0     1072.46     1128.93     15.33 o
  -3   2   0        0.91        3.73      0.38 o
  -2   2   0     1078.76     1138.62     18.25 o
  -1   2   0     7428.08     7433.49    162.60 o
   0   2   0        1.32        1.69      0.20 o
   1   2   0     3261.43     3279.07     38.82 o
   2   2   0       90.55      113.56      1.37 o
   3   2   0      215.02      223.59      5.85 o
   4   2   0     1201.99     1192.84     14.85 o
   5   2   0       18.73       17.11      0.75 o
   6   2   0        0.10       -0.65      0.43 o
   7   2   0      172.52      169.04      4.70 o
   8   2   0        2.93        5.24      0.93 o
   9   2   0        5.57        6.99      2.32 o
  -9   3   0       10.50        9.00      2.11 o
  -8   3   0        0.04       -0.04      2.73 o
  -7   3   0       38.67       37.97      3.15 o
  -6   3   0      733.71      700.66     12.94 o
  -5   3   0       28.44       34.41      0.83 o
  -4   3   0     2283.63     2352.29     33.86 o
  -3   3   0       34.97       37.22      0.93 o
  -2   3   0      657.10      725.78     10.63 o
  -1   3   0      808.78      906.02     12.00 o
   0   3   0      120.63      115.99      1.58 o
   1   3   0      856.15      883.25     10.79 o
   2   3   0     3612.42     3897.15     40.77 o
   3   3   0        3.28        1.40      0.33 o
   4   3   0       61.54       63.59      2.44 o
   5   3   0        3.04        2.57      0.38 o
   6   3   0       49.68       50.18      1.10 o
   7   3   0        2.81        1.26      1.18 o
   8   3   0      172.00      171.32      4.67 o
   9   3   0       17.54       15.26      2.83 o
  -9   4   0       27.44       31.17      2.23 o
  -8   4   0       55.08       58.00     11.71 o
  -7   4   0       35.35       35.96      2.02 o
  -6   4   0      937.71      914.22     21.09 o
  -5   4   0       15.84       14.00      1.50 o
  -4   4   0       14.97       12.06      2.70 o
  -3   4   0      659.94      646.30     14.58 o
  -2   4   0      339.31      306.85      4.82 o
  -1   4   0      138.60      109.79      2.02 o
   0   4   0       12.67       14.88      0.41 o
   1   4   0     2838.27     2900.39     32.40 o
   2   4   0      441.00      464.78      5.39 o
   3   4   0       76.44       83.28      1.66 o
   4   4   0      260.43      254.80      3.65 o
   5   4   0        5.44        6.41      0.96 o
   6   4   0        1.19        1.74      0.91 o
   7   4   0       22.38       22.96      1.17 o
   8   4   0        6.08        5.14      0.82 o
   9   4   0        1.88        5.10      5.72 o
  -9   5   0        1.06        4.47      1.28 o
  -8   5   0        0.13        1.83      1.09 o
  -7   5   0       64.84       72.79      4.24 o
  -6   5   0        1.77        1.78      0.34 o
  -5   5   0      292.19      284.76     19.08 o
  -4   5   0      740.04      781.45     13.23 o
  -3   5   0      294.68      283.37      4.64 o
  -2   5   0      236.78      232.24      3.50 o
  -1   5   0      175.28      173.12      4.16 o
   0   5   0       89.83       62.98      1.67 o
   1   5   0     1946.87     1965.04     20.87 o
   2   5   0       33.74       23.08      0.78 o
   3   5   0      818.34      813.74     37.16 o
   4   5   0      206.32      200.31      3.66 o
   5   5   0        9.70        9.98      1.49 o
   6   5   0        9.93        7.61      2.85 o
   7   5   0      297.42      317.77      5.65 o
   8   5   0        0.83        2.73      0.63 o
  -8   6   0       12.22       12.38      1.54 o
  -7   6   0       23.37       29.95      4.80 o
  -6   6   0       32.56       23.48      1.49 o
  -5   6   0      407.30      414.41     16.27 o
  -4   6   0      220.94      228.85      4.90 o
  -3   6   0        6.19        7.99      0.79 o
  -2   6   0      498.04      492.02      7.64 o
  -1   6   0       96.98      100.33      1.61 o
   0   6   0      240.80      241.58      4.60 o
   1   6   0       18.34       21.50      0.50 o
   2   6   0      351.23      320.81      3.99 o
   3   6   0        0.33        0.49      0.28 o
   4   6   0      100.73      115.93      3.80 o
   5   6   0      571.42      563.12      7.89 o
   6   6   0       63.34       62.38      6.27 o
   7   6   0        0.38       -0.30      0.51 o
   8   6   0        7.34        8.60      1.09 o
  -8   7   0      114.48      117.26      6.77 o
  -7   7   0        0.32        4.60      1.22 o
  -6   7   0        2.99        3.62      1.97 o
  -5   7   0       68.21       79.01      6.53 o
  -4   7   0       32.10       27.28      1.30 o
  -3   7   0        4.14        4.86      1.35 o
  -2   7   0       68.34       81.42      1.89 o
  -1   7   0       78.37       87.58      2.07 o
   0   7   0        0.01        0.95      1.19 o
   1   7   0       38.64       43.20      0.89 o
   2   7   0      165.92      173.54      2.40 o
   3   7   0       62.37       61.59      3.77 o
   4   7   0       72.78       65.67      1.40 o
   5   7   0        1.45        0.84      1.01 o
   6   7   0        0.21        0.98      3.20 o
   7   7   0      101.07      116.93      4.04 o
   8   7   0      184.56      183.99      7.75 o
  -8   8   0       23.45       27.28      5.01 o
  -7   8   0        1.03        1.23      2.13 o
  -6   8   0       12.67       20.12      5.21 o
  -5   8   0      163.47      158.21      5.18 o
  -4   8   0       10.81        9.38      2.11 o
  -3   8   0      162.51      167.16     14.46 o
  -2   8   0       47.25       48.75      2.09 o
  -1   8   0       18.89       16.78      0.83 o
   0   8   0        9.20        8.27      0.80 o
   1   8   0      204.20      180.87      2.70 o
   2   8   0       25.90       27.24      0.94 o
   3   8   0       72.35       59.06      3.76 o
   4   8   0       56.23       45.51      1.87 o
   5   8   0       21.86       30.32      4.97 o
   6   8   0       66.75       76.14      2.21 o
   7   8   0      121.78      131.71      4.87 o
  -7   9   0        3.57        7.79      4.94 o
  -6   9   0       19.71       17.42      4.76 o
  -5   9   0        0.08       -0.63      3.38 o
  -4   9   0        7.75        7.92      1.41 o
  -3   9   0      144.62      139.60     11.45 o
  -2   9   0       51.44       47.34      1.31 o
  -1   9   0      118.68      111.20      2.12 o
   0   9   0      158.12      152.94      2.66 o
   1   9   0       13.42       12.55      1.27 o
   2   9   0      181.09      172.46      4.14 o
   3   9   0       77.60       62.98      1.60 o
   4   9   0        0.86        0.81      0.57 o
   5   9   0       69.79       61.51      2.13 o
   6   9   0        0.39        0.81      1.09 o
  -7  10   0        3.19       15.82      2.74 o
  -6  10   0        0.01        2.45      1.18 o
  -5  10   0        1.28        4.10      2.01 o
  -4  10   0       64.09       60.33      4.38 o
  -3  10   0        0.01        1.78      1.13 o
  -2  10   0       13.54        7.15      4.89 o
  -1  10   0        0.63        0.97      0.32 o
   0  10   0       16.55       20.41      3.03 o
   1  10   0       64.92       63.07      1.97 o
   2  10   0      558.78      524.34     16.02 o
   3  10   0       18.47       15.58      1.59 o
   4  10   0       57.25       43.83      3.77 o
   5  10   0       34.36       37.86      5.55 o
   6  10   0        8.98       12.22      5.53 o
  -6  11   0       13.85        7.99      3.58 o
  -5  11   0        0.09       -0.85      0.98 o
  -4  11   0       31.70       32.24      3.67 o
  -3  11   0       21.38       23.73      1.69 o
  -2  11   0       43.28       54.44      5.64 o
  -1  11   0        0.01        2.71      1.02 o
   0  11   0        1.07       -1.01      0.68 o
   1  11   0       66.43       63.00      3.71 o
   2  11   0       12.91       15.31      0.86 o
   3  11   0      164.99      186.08     11.50 o
   4  11   0       56.60       49.31      1.99 o
   5  11   0        9.87       14.35      1.13 o
  -5  12   0        9.28        6.49      2.98 o
  -4  12   0       22.03       20.89      7.69 o
  -3  12   0       22.96       16.19      3.07 o
  -2  12   0        3.61        5.54      4.99 o
  -1  12   0       63.78       67.17     11.42 o
   0  12   0       34.43       35.12      2.66 o
   1  12   0       25.60       34.89      2.58 o
   2  12   0       12.38       25.30      2.38 o
   3  12   0        6.55       13.83      1.25 o
   4  12   0       23.32       23.86      1.41 o
  -3  13   0       16.63       13.18      1.29 o
  -2  13   0        5.41        8.14      3.29 o
  -1  13   0        0.12        2.96      1.15 o
   0  13   0        0.01        0.29      0.73 o
   1  13   0        4.05        2.20      3.16 o
   2  13   0        9.73       10.07      1.29 o
   0 -14   1       41.03       34.80      3.50 o
   1 -14   1       56.38       64.76      3.69 o
  -3 -13   1       62.64       68.01      2.45 o
  -2 -13   1       26.29       28.32      6.94 o
  -1 -13   1        1.62        2.19      0.84 o
   0 -13   1       17.47       13.42      1.33 o
   1 -13   1       51.64       52.03      5.62 o
   2 -13   1       19.62       18.10      1.71 o
   3 -13   1       15.68       19.28      2.44 o
  -4 -12   1        6.18        3.81      2.19 o
  -3 -12   1       24.57       22.74      1.69 o
  -2 -12   1        1.38        3.62      0.76 o
  -1 -12   1       12.14       12.25      1.23 o
   0 -12   1       40.80       31.72      3.51 o
   1 -12   1        2.56        2.72      1.41 o
   2 -12   1       47.18       51.55      2.28 o
   3 -12   1       20.45       27.72      1.69 o
   4 -12   1       57.07       57.77      2.70 o
   5 -12   1        0.79        6.03      2.82 o
  -5 -11   1       86.51       93.02      4.15 o
  -4 -11   1      118.47      127.81      3.59 o
  -3 -11   1       16.89       12.99      1.03 o
  -2 -11   1       46.29       51.46      5.06 o
  -1 -11   1       64.26       54.05      1.79 o
   0 -11   1        3.14       -0.31      2.23 o
   1 -11   1       52.02       52.73      2.20 o
   2 -11   1        3.05        5.33      4.94 o
   3 -11   1       33.21       48.09      2.72 o
   4 -11   1        8.66       11.46      3.76 o
   5 -11   1       18.01       16.20      3.08 o
   6 -11   1        2.62        8.61      2.47 o
  -6 -10   1        2.20        2.70      0.96 o
  -5 -10   1       11.32       11.34      1.38 o
  -4 -10   1       29.70       26.39      1.41 o
  -3 -10   1       78.21       76.66      1.88 o
  -2 -10   1       42.46       44.69      1.41 o
  -1 -10   1      252.76      227.79     12.71 o
   0 -10   1       29.90       29.60      1.57 o
   1 -10   1       43.17       40.42      6.27 o
   2 -10   1       53.79       54.76      2.58 o
   3 -10   1       13.59       15.35      6.16 o
   4 -10   1        0.00        1.95      1.63 o
   5 -10   1       52.14       51.57     10.26 o
   6 -10   1        5.27        5.94      1.79 o
  -7  -9   1        9.76        9.61      1.43 o
  -6  -9   1       32.74       37.23      5.87 o
  -5  -9   1        9.93        8.97      2.43 o
  -4  -9   1        3.36        4.74      1.15 o
  -3  -9   1        8.16        5.75      2.16 o
  -2  -9   1       50.69       37.51      1.46 o
  -1  -9   1      167.83      157.08      2.52 o
   0  -9   1       49.19       44.25      1.34 o
   1  -9   1       10.15        9.99      1.09 o
   2  -9   1      490.76      504.37     24.51 o
   3  -9   1        0.12       -1.44      1.01 o
   4  -9   1        0.00       -2.00      1.92 o
   5  -9   1        0.18       -0.46      2.15 o
   6  -9   1       28.58       23.84      3.47 o
   7  -9   1       29.44       23.87     10.70 o
  -7  -8   1       35.45       35.86      1.57 o
  -6  -8   1        0.46        1.25      0.68 o
  -5  -8   1       22.53       21.50      1.20 o
  -4  -8   1      110.13      111.96      2.37 o
  -3  -8   1      290.40      278.45     10.66 o
  -2  -8   1      210.31      197.81      2.91 o
  -1  -8   1      118.61      107.60      1.68 o
   0  -8   1      654.51      641.89      9.25 o
   1  -8   1      418.68      438.75     16.43 o
   2  -8   1       36.73       32.18      0.91 o
   3  -8   1        3.83        8.84      0.80 o
   4  -8   1      228.21      224.12      7.30 o
   5  -8   1      103.76      101.34      3.95 o
   6  -8   1        2.11        6.62      1.32 o
   7  -8   1       13.82       11.17      3.48 o
   8  -8   1       19.00       18.61      3.47 o
  -8  -7   1        3.96        4.43      4.99 o
  -7  -7   1      103.02       98.99      3.75 o
  -6  -7   1       47.06       48.25      5.22 o
  -5  -7   1        0.36       -0.86      1.14 o
  -4  -7   1       78.18       71.76      1.47 o
  -3  -7   1       46.65       35.42      4.57 o
  -2  -7   1       17.90       15.14      0.89 o
  -1  -7   1      195.80      214.04      9.33 o
   0  -7   1       55.36       60.10      1.35 o
   1  -7   1      103.63       96.02      4.52 o
   2  -7   1       25.21       21.28      0.80 o
   3  -7   1       32.46       28.53      3.14 o
   4  -7   1        3.92        3.91      0.53 o
   5  -7   1        6.35       10.50      1.65 o
   6  -7   1      153.42      164.26      6.87 o
   7  -7   1       18.34       16.19      3.16 o
   8  -7   1       21.28       13.71      1.97 o
  -8  -6   1       13.07       15.50      4.91 o
  -7  -6   1       19.29       23.22      1.38 o
  -6  -6   1       36.04       38.37      3.98 o
  -5  -6   1      443.15      444.74      7.07 o
  -4  -6   1      316.32      325.57      4.79 o
  -3  -6   1      455.05      455.88     22.68 o
  -2  -6   1       40.89       43.73      1.70 o
  -1  -6   1      177.69      177.08      2.38 o
   0  -6   1      439.59      475.29      5.91 o
   1  -6   1       96.45      107.28      1.66 o
   2  -6   1       10.25        9.48      1.13 o
   3  -6   1        0.91        1.49      0.60 o
   4  -6   1       25.96       26.83      3.31 o
   5  -6   1        9.47        9.99      3.55 o
   6  -6   1       26.28       21.97      4.04 o
   7  -6   1      107.24      105.16      3.37 o
   8  -6   1      259.29      249.35      7.87 o
  -8  -5   1        5.76        5.05      0.82 o
  -7  -5   1      213.79      205.89      3.82 o
  -6  -5   1      160.31      180.12      5.40 o
  -5  -5   1      428.04      430.20      6.37 o
  -4  -5   1        1.22        0.91      0.33 o
  -3  -5   1      106.19      101.35      3.56 o
  -2  -5   1      482.04      495.20     12.11 o
  -1  -5   1     3511.80     3673.12     68.88 o
   0  -5   1      346.45      342.16      4.58 o
   1  -5   1       17.99       13.43      1.03 o
   2  -5   1      157.61      156.78      4.32 o
   3  -5   1       65.98       62.62      5.41 o
   4  -5   1       25.46       24.00      1.26 o
   5  -5   1       23.81       24.99      1.82 o
   6  -5   1      144.63      135.01      3.43 o
   7  -5   1       38.98       38.97      2.36 o
   8  -5   1       76.69       55.85      7.48 o
   9  -5   1       16.25        9.89      1.80 o
  -9  -4   1       73.27       75.73      2.65 o
  -8  -4   1       41.64       41.26      1.43 o
  -7  -4   1        9.00        8.93      2.50 o
  -6  -4   1      800.87      757.05     13.15 o
  -5  -4   1      902.53      912.33     13.94 o
  -4  -4   1       84.55       79.63      3.32 o
  -3  -4   1      467.70      475.34      7.70 o
  -2  -4   1        9.44       20.02      0.61 o
  -1  -4   1       12.48       14.99      0.47 o
   0  -4   1      686.28      649.06      8.18 o
   1  -4   1      118.18      106.09      1.64 o
   2  -4   1        0.33        1.80      0.30 o
   3  -4   1       81.30       77.95      1.43 o
   4  -4   1      582.43      616.81     12.59 o
   5  -4   1       44.23       39.15      2.03 o
   6  -4   1       33.44       34.63      1.79 o
   7  -4   1       51.35       45.95      2.60 o
   8  -4   1       29.70       19.98      3.03 o
   9  -4   1       13.00       10.14      1.76 o
  -9  -3   1       20.26       21.61      3.34 o
  -8  -3   1        2.47        4.12      0.83 o
  -7  -3   1        4.51        3.07      0.77 o
  -6  -3   1      982.02      979.50     12.44 o
  -5  -3   1       28.09       20.62      1.00 o
  -4  -3   1       59.10       66.62      1.20 o
  -3  -3   1      571.03      546.12     17.44 o
  -2  -3   1      776.20      720.47      8.52 o
  -1  -3   1      238.68      266.63      3.31 o
   0  -3   1       29.90       23.97      0.56 o
   1  -3   1      196.03      199.76      5.27 o
   2  -3   1     1529.33     1550.81     26.35 o
   3  -3   1     3348.90     3425.22    108.35 o
   4  -3   1     2325.79     2329.62     73.16 o
   5  -3   1      558.99      556.71      7.45 o
   6  -3   1       49.78       49.88      2.28 o
   7  -3   1       78.94       74.80      2.50 o
   8  -3   1        5.61        7.91      1.04 o
   9  -3   1       17.77       16.60      7.10 o
  -9  -2   1       10.17       11.36      1.13 o
  -8  -2   1       15.82       13.74      1.13 o
  -7  -2   1       38.14       39.40      1.19 o
  -6  -2   1      337.37      334.57      4.62 o
  -5  -2   1       13.10        9.93      1.21 o
  -4  -2   1       34.16       29.97      0.78 o
  -3  -2   1      184.29      168.13      4.69 o
  -2  -2   1      170.58      166.10      5.79 o
  -1  -2   1       69.70       71.40      2.51 o
   0  -2   1     1680.98     1715.53     31.48 o
   1  -2   1     2412.34     2318.26     91.62 o
   2  -2   1     9877.81    10422.52    167.88 o
   3  -2   1       44.09       53.23      1.07 o
   4  -2   1      199.50      194.85      4.27 o
   5  -2   1       81.42       79.16      1.96 o
   6  -2   1       18.20       15.63      1.36 o
   7  -2   1       55.24       58.55      2.34 o
   8  -2   1        0.28        1.09      1.18 o
   9  -2   1       81.38       84.81      5.43 o
  -9  -1   1        7.73       11.48      4.72 o
  -8  -1   1       22.44       29.26      1.66 o
  -7  -1   1      213.55      222.64     14.39 o
  -6  -1   1        5.93        3.63      0.42 o
  -5  -1   1       31.64       36.76      0.77 o
  -4  -1   1      268.91      300.44      3.98 o
  -3  -1   1      821.26      825.23     13.17 o
  -2  -1   1        0.33       -0.12      0.22 o
  -1  -1   1       37.55       33.94      0.91 o
   1  -1   1      470.40      478.69      7.69 o
   2  -1   1     7943.22     8517.20    134.86 o
   3  -1   1      853.73      896.80      9.87 o
   4  -1   1        6.56        3.97      0.27 o
   5  -1   1      367.51      384.48     16.68 o
   6  -1   1        7.67        7.26      1.70 o
   7  -1   1      143.11      135.16      8.89 o
   8  -1   1       70.31       69.80      4.43 o
   9  -1   1       30.64       36.05      1.95 o
  -9   0   1        4.60        8.39      1.66 o
  -8   0   1      142.39      151.48      3.88 o
  -7   0   1       28.03       26.21      1.06 o
  -6   0   1       82.46       77.88      5.31 o
  -5   0   1       56.74       46.87      1.44 o
  -4   0   1       55.08       52.86      3.39 o
  -3   0   1      367.88      426.10      5.97 o
  -2   0   1     5314.23     5486.84     69.42 o
  -1   0   1     1886.55     1769.54     55.63 o
   2   0   1      663.14      671.41      7.12 o
   3   0   1        8.40       14.22      0.84 o
   4   0   1      447.83      436.36      5.74 o
   5   0   1       36.98       32.99      0.76 o
   6   0   1      454.73      449.87      6.12 o
   7   0   1      124.58      129.28      2.40 o
   8   0   1       76.35       84.97      4.19 o
   9   0   1        2.90        4.95      5.88 o
  -9   1   1        1.10        6.78      4.08 o
  -8   1   1        4.29        6.27      0.92 o
  -7   1   1       50.55       50.71      2.50 o
  -6   1   1      265.69      277.53      6.18 o
  -5   1   1      184.66      186.02      3.26 o
  -4   1   1     1179.84     1163.25     15.44 o
  -3   1   1      627.28      607.68      9.17 o
  -2   1   1    11783.07    11683.18    357.55 o
  -1   1   1      245.37      225.71      3.75 o
   1   1   1      456.98      434.77      7.17 o
   2   1   1       86.48       91.50      1.47 o
   3   1   1      225.18      200.76      3.25 o
   4   1   1      356.67      335.50      3.79 o
   5   1   1      130.16      118.16      5.02 o
   6   1   1        4.57        3.59      0.43 o
   7   1   1      218.70      223.37      4.05 o
   8   1   1        4.75        2.33      0.77 o
   9   1   1        0.44        3.97      2.52 o
  -9   2   1       15.52       11.67      1.45 o
  -8   2   1       40.83       44.32      3.42 o
  -7   2   1       94.21       88.02      2.42 o
  -6   2   1        1.01        1.59      1.51 o
  -5   2   1      341.76      322.17      4.73 o
  -4   2   1      436.57      459.00      9.03 o
  -3   2   1      136.09      141.53      1.97 o
  -2   2   1      226.03      269.44      4.15 o
  -1   2   1     2715.59     2624.35    125.33 o
   0   2   1     1412.18     1354.77     14.93 o
   1   2   1     6782.48     6762.90     78.79 o
   2   2   1      195.17      189.45     10.75 o
   3   2   1      190.41      215.09      6.38 o
   4   2   1      354.78      355.71     12.17 o
   5   2   1      788.80      780.26      8.66 o
   6   2   1      264.98      269.38      5.19 o
   7   2   1       40.33       36.43      1.49 o
   8   2   1        1.58        1.77      0.64 o
   9   2   1       11.57       18.24      3.33 o
  -9   3   1       46.65       43.87      5.69 o
  -8   3   1       51.35       51.54      5.64 o
  -7   3   1        0.68       -0.60      1.96 o
  -6   3   1      284.36      287.46      9.40 o
  -5   3   1      326.01      321.36      5.27 o
  -4   3   1      471.39      489.59      8.66 o
  -3   3   1       80.74       88.03      5.38 o
  -2   3   1       14.57        8.32      0.50 o
  -1   3   1     1105.62     1086.83     14.34 o
   0   3   1     1554.39     1509.20     15.23 o
   1   3   1      450.85      429.96      7.33 o
   2   3   1     5294.00     5429.82    104.98 o
   3   3   1     1476.35     1514.65     23.88 o
   4   3   1      792.61      816.14     20.52 o
   5   3   1       73.88       72.08      1.79 o
   6   3   1        0.12        1.34      1.42 o
   7   3   1       34.92       29.97      1.32 o
   8   3   1        8.44       13.80      1.39 o
   9   3   1       56.61       57.86      3.44 o
  -9   4   1        5.27        3.67      2.55 o
  -8   4   1       45.78       44.83      1.85 o
  -7   4   1      239.40      243.89      8.46 o
  -6   4   1       17.85       16.73      1.37 o
  -5   4   1        0.09       -0.18      0.54 o
  -4   4   1      551.90      576.41      9.90 o
  -3   4   1      119.81      120.30      2.21 o
  -2   4   1      254.63      264.08      4.33 o
  -1   4   1        4.40        9.06      0.41 o
   0   4   1     1311.62     1451.81     14.94 o
   1   4   1     1073.56     1114.37     11.50 o
   2   4   1     2692.24     2886.16     34.66 o
   3   4   1       30.42       30.79      0.66 o
   4   4   1      152.54      163.72      4.53 o
   5   4   1      103.09       96.22      2.35 o
   6   4   1       31.09       32.90      2.92 o
   7   4   1      102.08       99.19      4.93 o
   8   4   1       44.69       41.28      4.15 o
  -9   5   1        3.25        3.03      2.97 o
  -8   5   1        0.24        0.25      0.81 o
  -7   5   1       80.20       66.16      3.35 o
  -6   5   1      196.58      197.93      6.59 o
  -5   5   1      707.15      677.03     10.52 o
  -4   5   1        3.57        4.10      0.37 o
  -3   5   1      245.97      259.95      6.65 o
  -2   5   1       85.48       94.76      2.14 o
  -1   5   1       92.17       98.41      1.61 o
   0   5   1      714.05      786.26      9.48 o
   1   5   1     1505.85     1566.18     16.00 o
   2   5   1      104.94      107.63      1.47 o
   3   5   1      335.76      335.88      3.72 o
   4   5   1       58.56       60.88      1.10 o
   5   5   1      135.58      125.77      4.17 o
   6   5   1      116.26      119.97      2.79 o
   7   5   1        5.40        8.44      0.65 o
   8   5   1        1.96        0.08      1.15 o
  -8   6   1       77.20       65.06      7.17 o
  -7   6   1      112.11      130.70     10.07 o
  -6   6   1        3.42        5.74      1.38 o
  -5   6   1        9.85        8.12      0.53 o
  -4   6   1      894.13      919.34     15.17 o
  -3   6   1      964.48      994.66     29.85 o
  -2   6   1      197.62      186.44      3.04 o
  -1   6   1      585.04      605.93      7.76 o
   0   6   1      857.31      865.19     10.13 o
   1   6   1        0.07       -0.19      0.74 o
   2   6   1       23.54       22.74      0.57 o
   3   6   1      117.22       98.13      4.09 o
   4   6   1       36.65       28.33      1.58 o
   5   6   1       54.59       53.97      1.32 o
   6   6   1       19.92       21.53      0.90 o
   7   6   1       39.97       38.17      6.91 o
   8   6   1        5.75        4.90      1.19 o
  -8   7   1        0.18        3.34      2.09 o
  -7   7   1        1.09        3.29      1.20 o
  -6   7   1       35.66       44.46      6.26 o
  -5   7   1       92.49       81.92      2.08 o
  -4   7   1       91.58       92.94      1.90 o
  -3   7   1      100.38       92.25      1.85 o
  -2   7   1      200.97      197.24      3.19 o
  -1   7   1       44.47       36.79      0.82 o
   0   7   1      325.67      329.23      7.82 o
   1   7   1        5.09        6.78      1.47 o
   2   7   1      341.81      326.52      5.87 o
   3   7   1       33.65       43.46      5.48 o
   4   7   1       27.90       35.09      2.64 o
   5   7   1       25.73       28.62      4.94 o
   6   7   1       58.97       51.09      4.44 o
   7   7   1        7.24        1.43      1.14 o
  -8   8   1        4.14        5.28      2.46 o
  -7   8   1        1.32       -1.75      1.17 o
  -6   8   1        2.20        2.14      1.15 o
  -5   8   1        6.24        8.19      1.10 o
  -4   8   1        1.43        4.06      0.64 o
  -3   8   1      279.22      278.95      5.43 o
  -2   8   1       34.19       21.39      1.18 o
  -1   8   1       73.03       70.31      2.01 o
   0   8   1       36.43       30.61      2.19 o
   1   8   1       99.06       98.17      5.69 o
   2   8   1       11.85       10.52      0.65 o
   3   8   1        1.47        0.78      0.46 o
   4   8   1        5.59        7.10      0.82 o
   5   8   1       13.73       15.26      1.66 o
   7   8   1       14.63       12.41      4.99 o
  -7   9   1       69.57       81.53      4.10 o
  -6   9   1       44.56       47.40      3.62 o
  -5   9   1       83.44       88.10      2.79 o
  -4   9   1       40.07       39.40      4.11 o
  -3   9   1       43.66       40.10      3.95 o
  -2   9   1      345.74      349.88      5.82 o
  -1   9   1        4.46        4.57      0.65 o
   0   9   1       20.73       16.28      0.77 o
   1   9   1       69.99       55.90      1.16 o
   2   9   1      145.54      113.96      4.18 o
   3   9   1       44.22       45.27      1.36 o
   4   9   1       44.20       44.44      3.58 o
   5   9   1       37.64       43.70      1.79 o
   6   9   1       41.72       56.12      6.95 o
  -6  10   1        9.30        9.31      5.30 o
  -5  10   1        2.61        4.41      1.26 o
  -4  10   1       47.40       44.45      2.73 o
  -3  10   1      257.28      271.15      6.17 o
  -2  10   1      287.59      301.68     14.98 o
  -1  10   1        6.30        5.90      2.19 o
   0  10   1        3.12        4.31      2.02 o
   1  10   1       81.90       75.19      1.99 o
   2  10   1        0.08       -0.85      1.18 o
   3  10   1       16.89       13.44      3.68 o
   4  10   1        0.03        3.29      2.20 o
   5  10   1        7.22       12.16      3.09 o
   6  10   1        0.04        1.82      1.36 o
  -6  11   1       15.54       14.05      1.94 o
  -4  11   1       13.10       15.41      1.77 o
  -3  11   1      225.15      240.57      9.71 o
  -2  11   1        0.24        3.22      1.13 o
  -1  11   1        0.02       -0.73      1.05 o
   0  11   1      103.65      109.18      9.18 o
   1  11   1        0.61        0.36      2.10 o
   2  11   1        0.00       -0.99      0.67 o
   3  11   1       26.81       35.10      5.95 o
   4  11   1       34.14       32.52      1.62 o
   5  11   1       12.98       14.38      4.43 o
  -5  12   1        2.02        4.97      4.72 o
  -4  12   1       17.76       20.71      1.91 o
  -3  12   1      180.02      182.66      5.02 o
  -2  12   1        6.87       11.05      1.44 o
  -1  12   1        0.37        0.45      1.14 o
   0  12   1       17.73       18.72      3.62 o
   1  12   1       26.20       40.71      6.36 o
   2  12   1      152.34      155.89      4.94 o
   3  12   1       93.07       90.58      2.76 o
   4  12   1        2.16        0.46      1.11 o
  -3  13   1        0.32        0.58      5.89 o
  -2  13   1       24.39       22.45      1.74 o
  -1  13   1       13.13       12.78      1.25 o
   0  13   1        7.55       11.07      1.72 o
   1  13   1       36.98       32.57      2.40 o
   2  13   1       38.74       36.97      2.68 o
  -1 -14   2       11.17       15.60      2.90 o
   0 -14   2       55.40       54.81      4.89 o
   1 -14   2        6.56        9.96      3.35 o
  -3 -13   2       54.50       52.32      4.70 o
  -2 -13   2      132.49      154.18      9.03 o
  -1 -13   2        0.29        1.73      0.92 o
   0 -13   2       51.32       46.77     12.15 o
   1 -13   2       14.76       16.24      6.07 o
   2 -13   2       89.01       95.71      7.02 o
   3 -13   2        1.54        5.17      3.24 o
   4 -13   2       11.89        9.41      2.47 o
  -4 -12   2       44.43       42.72      4.94 o
  -3 -12   2       65.37       62.19      2.18 o
  -2 -12   2        7.25       11.05      2.87 o
  -1 -12   2      192.47      179.19      4.15 o
   0 -12   2      193.76      206.51      6.88 o
   1 -12   2        1.62        7.58      1.14 o
   2 -12   2       10.57        4.53      2.46 o
   3 -12   2        0.17        3.29      2.02 o
   4 -12   2        3.28        2.32      3.65 o
   5 -12   2       70.33       60.76      6.14 o
  -5 -11   2       31.31       42.57      1.76 o
  -4 -11   2      104.60       98.82      2.81 o
  -3 -11   2        0.14        2.04      1.23 o
  -2 -11   2       13.21       13.77      2.90 o
  -1 -11   2      120.22      110.84      2.91 o
   0 -11   2       15.15       13.84      6.58 o
   1 -11   2       32.68       41.10      3.54 o
   2 -11   2      482.05      482.34     12.91 o
   3 -11   2        1.27       -1.36      1.36 o
   4 -11   2       75.79       85.75      8.98 o
   5 -11   2        1.15        4.83      1.37 o
   6 -11   2        4.51        3.91      5.40 o
  -6 -10   2      267.48      301.78     10.53 o
  -5 -10   2       29.85       32.89      4.73 o
  -4 -10   2       82.68       80.84      2.73 o
  -3 -10   2       13.44       10.47      1.95 o
  -2 -10   2      119.67      111.54      4.32 o
  -1 -10   2        0.08       -0.17      0.54 o
   0 -10   2      190.32      173.85      3.53 o
   1 -10   2        0.51        0.87      1.23 o
   2 -10   2       83.97       85.11     11.73 o
   3 -10   2      266.09      249.75     12.21 o
   4 -10   2        0.26        3.03      4.07 o
   5 -10   2        4.49        4.47      5.39 o
   6 -10   2       26.62       20.38      2.65 o
  -7  -9   2      126.03      115.33      3.77 o
  -6  -9   2      114.55      121.39      3.49 o
  -5  -9   2        3.23        2.50      0.77 o
  -4  -9   2      127.91      121.75      2.91 o
  -3  -9   2       25.92       42.37      3.69 o
  -2  -9   2        1.38        0.71      1.23 o
  -1  -9   2      165.26      165.50      4.65 o
   0  -9   2       72.29       72.26      3.29 o
   1  -9   2       41.71       40.38      6.48 o
   2  -9   2        0.77        1.79      0.60 o
   3  -9   2        5.97        7.43      0.52 o
   4  -9   2       10.21       10.53      3.70 o
   5  -9   2        9.98       13.95      3.02 o
   6  -9   2        5.94        5.40      1.62 o
   7  -9   2        2.15        3.53      1.60 o
  -7  -8   2       61.53       67.21      2.54 o
  -6  -8   2        6.00        5.36      2.60 o
  -5  -8   2      106.17       97.85      2.23 o
  -4  -8   2      482.22      494.61      8.70 o
  -3  -8   2       41.98       41.65      1.67 o
  -2  -8   2     1094.87     1044.46     15.73 o
  -1  -8   2      172.20      156.77      3.73 o
   0  -8   2       24.64       22.78      0.74 o
   1  -8   2       33.15       28.19      3.32 o
   2  -8   2        8.65        7.99      3.29 o
   3  -8   2       16.26       15.69      0.76 o
   4  -8   2       81.16       89.52     12.15 o
   5  -8   2        5.38        8.59      1.41 o
   6  -8   2       11.34       13.81      3.01 o
   7  -8   2        1.44        2.32      1.05 o
  -8  -7   2       25.40       17.65      1.36 o
  -7  -7   2       38.46       41.20      1.61 o
  -6  -7   2      353.67      364.65      8.31 o
  -5  -7   2       25.12       23.25      1.13 o
  -4  -7   2      563.94      515.80     12.86 o
  -3  -7   2      291.13      271.55      3.99 o
  -2  -7   2        8.11        9.09      0.50 o
  -1  -7   2      123.77      129.76      2.72 o
   0  -7   2      116.37       96.60      2.07 o
   1  -7   2      321.31      311.79     19.73 o
   2  -7   2       85.51       90.05      6.59 o
   3  -7   2       92.10       88.37      4.71 o
   4  -7   2        0.42        2.21      3.19 o
   5  -7   2        7.01        8.18      2.14 o
   6  -7   2       14.25       17.81      1.66 o
   7  -7   2       10.33       10.53      1.69 o
   8  -7   2       46.68       59.67      3.55 o
  -8  -6   2       61.55       61.87      2.08 o
  -7  -6   2        0.04        1.11      0.74 o
  -6  -6   2        5.86        3.30      0.83 o
  -5  -6   2        3.76        3.49      0.88 o
  -4  -6   2      151.05      142.76      3.41 o
  -3  -6   2      644.26      607.57      8.47 o
  -2  -6   2      153.33      143.41      4.01 o
  -1  -6   2       70.43       61.56      2.48 o
   0  -6   2       89.21       82.57      4.38 o
   1  -6   2       15.38       11.82      0.89 o
   2  -6   2        0.77        4.11      0.51 o
   3  -6   2       28.01       22.26      1.56 o
   4  -6   2      202.62      203.64      8.84 o
   5  -6   2        0.52       -1.77      1.18 o
   6  -6   2       91.75       96.47      3.11 o
   7  -6   2       50.98       52.36      4.97 o
   8  -6   2       61.04       54.05      3.09 o
  -9  -5   2        1.63        1.73      1.10 o
  -8  -5   2      223.77      222.03      5.40 o
  -7  -5   2      111.73      121.33      3.08 o
  -6  -5   2      111.93      100.68      7.07 o
  -5  -5   2      462.47      477.65      6.80 o
  -4  -5   2        4.11        3.20      0.73 o
  -3  -5   2       25.53       29.29      0.69 o
  -2  -5   2      323.30      309.34      8.08 o
  -1  -5   2      219.81      212.27      2.93 o
   0  -5   2       28.57       29.67      1.37 o
   1  -5   2       62.80       66.30      2.58 o
   2  -5   2      373.99      384.48      5.57 o
   3  -5   2       33.16       33.70      1.06 o
   4  -5   2      199.72      189.19      8.06 o
   5  -5   2      307.41      317.63      5.72 o
   6  -5   2      229.66      225.01      5.35 o
   7  -5   2       38.84       45.81      7.56 o
   8  -5   2        6.47        5.94      1.63 o
  -9  -4   2        7.46       14.66      3.61 o
  -8  -4   2       77.29       86.42      4.38 o
  -7  -4   2        2.58        1.79      0.68 o
  -6  -4   2      346.66      340.79     15.65 o
  -5  -4   2        0.58       -0.17      0.48 o
  -4  -4   2        0.52        1.19      0.41 o
  -3  -4   2      720.37      697.41      9.06 o
  -2  -4   2      121.85      101.35      1.36 o
  -1  -4   2      139.10      113.48      5.09 o
   0  -4   2      359.99      399.43      4.96 o
   1  -4   2       63.26       70.81      5.22 o
   2  -4   2      258.69      247.05     15.14 o
   3  -4   2      342.99      360.70      4.80 o
   4  -4   2      159.40      152.94      5.98 o
   5  -4   2      229.86      217.85      3.59 o
   6  -4   2      295.50      258.96      8.92 o
   7  -4   2       53.21       47.12      2.50 o
   8  -4   2        1.14        1.92      1.01 o
   9  -4   2        2.26        0.19      1.11 o
  -9  -3   2       27.25       24.53      3.58 o
  -8  -3   2        0.44       -0.47      0.52 o
  -7  -3   2       40.76       43.14      2.88 o
  -6  -3   2       22.72       19.93      0.72 o
  -5  -3   2      157.87      155.90      5.40 o
  -4  -3   2        5.85        5.75      0.47 o
  -3  -3   2     1704.08     1792.38     25.10 o
  -2  -3   2        1.38       -0.52      0.35 o
  -1  -3   2     4166.30     4071.29     45.14 o
   0  -3   2      183.38      171.50      2.28 o
   1  -3   2     1270.86     1206.96     18.60 o
   2  -3   2     4359.03     4591.84     80.83 o
   3  -3   2      318.64      339.50      4.56 o
   4  -3   2     1364.13     1460.39     32.88 o
   5  -3   2       94.67       91.57      3.77 o
   6  -3   2        0.61        1.16      0.51 o
   7  -3   2        3.24        0.88      0.87 o
   8  -3   2       11.89        7.49      1.09 o
   9  -3   2        4.44        3.82      1.86 o
  -9  -2   2       39.87       49.08      3.02 o
  -8  -2   2        9.36        7.13      1.10 o
  -7  -2   2       10.12       11.98      0.83 o
  -6  -2   2       22.34       22.82      0.74 o
  -5  -2   2        0.56        1.56      0.77 o
  -4  -2   2      103.80       94.15      1.47 o
  -3  -2   2       54.87       63.39      1.14 o
  -2  -2   2     2455.42     2473.43     30.06 o
  -1  -2   2      242.10      231.21      3.29 o
   0  -2   2     3853.64     3523.63    153.78 o
   2  -2   2     2617.16     2718.43     44.28 o
   3  -2   2      119.13       98.04      3.12 o
   4  -2   2     1166.59     1200.41     23.25 o
   5  -2   2        9.92       12.15      0.43 o
   6  -2   2       54.73       54.52      2.04 o
   7  -2   2        8.24        7.67      0.85 o
   8  -2   2        4.83        3.98      1.10 o
   9  -2   2        1.03        2.24      1.15 o
  -9  -1   2        0.08       -1.36      1.01 o
  -8  -1   2       25.17       20.21      3.14 o
  -7  -1   2       14.36       16.88      0.89 o
  -6  -1   2       41.32       43.19      2.89 o
  -5  -1   2       14.74       14.40      2.44 o
  -4  -1   2      241.97      277.02      4.30 o
  -3  -1   2     1160.99     1268.18     17.09 o
  -2  -1   2       59.05       64.43      2.46 o
  -1  -1   2     3312.89     3363.52    112.01 o
   0  -1   2      353.86      344.53      5.77 o
   1  -1   2     6365.00     6426.83    129.54 o
   2  -1   2       54.94       68.69      4.04 o
   3  -1   2      985.42      971.13     17.58 o
   4  -1   2     1065.56     1070.71     26.24 o
   5  -1   2      413.66      416.28      5.61 o
   6  -1   2      234.51      240.45      7.28 o
   7  -1   2       16.71       15.74      2.02 o
   8  -1   2       46.27       41.78      2.00 o
   9  -1   2        3.80        4.36      1.65 o
  -9   0   2       34.03       33.09      2.06 o
  -8   0   2        0.72        1.65      0.77 o
  -7   0   2      270.14      271.14      7.54 o
  -6   0   2      146.22      149.78      8.91 o
  -5   0   2       44.46       45.08      1.03 o
  -4   0   2      468.69      520.14      9.82 o
  -3   0   2       16.34       15.74      0.79 o
  -2   0   2      259.66      313.29      7.94 o
  -1   0   2      296.98      288.34      4.29 o
   1   0   2       62.57       66.29      2.10 o
   2   0   2      603.48      608.88      6.14 o
   3   0   2       12.46       13.90      0.40 o
   4   0   2      167.05      155.33      2.98 o
   5   0   2      655.91      640.24      7.77 o
   6   0   2       41.38       42.38      1.42 o
   7   0   2       64.53       60.56      1.79 o
   8   0   2       85.43       82.76     11.50 o
   9   0   2        0.44       -0.27      1.01 o
  -9   1   2       12.18       10.25      1.31 o
  -8   1   2       73.27       85.65      7.37 o
  -7   1   2       25.88       25.97      0.87 o
  -6   1   2       42.87       46.18      2.70 o
  -5   1   2       27.52       22.29      0.75 o
  -4   1   2      115.52      119.36      1.93 o
  -3   1   2        1.75        2.42      0.54 o
  -2   1   2     2034.87     2031.74     21.23 o
  -1   1   2      123.92      115.24      3.69 o
   0   1   2      470.67      448.77      5.16 o
   1   1   2        4.42       10.89      0.64 o
   2   1   2       89.66       82.73      3.47 o
   3   1   2      510.95      520.66      7.65 o
   4   1   2       43.74       39.23      3.43 o
   5   1   2       20.11       20.23      0.49 o
   6   1   2      587.13      579.81     13.58 o
   7   1   2       10.67        6.95      0.96 o
   8   1   2       15.23       13.14      0.94 o
   9   1   2        1.82       -0.57      1.05 o
  -9   2   2       10.73       10.03      3.61 o
  -8   2   2        1.55        2.89      4.80 o
  -7   2   2       42.27       41.14      3.41 o
  -6   2   2       15.58       17.25      1.01 o
  -5   2   2      138.30      149.07      2.63 o
  -4   2   2       80.61       74.25      1.19 o
  -3   2   2      165.05      170.55      2.65 o
  -2   2   2        4.58        5.69      0.32 o
  -1   2   2     2399.25     2244.97     24.98 o
   0   2   2     1365.85     1266.19     12.99 o
   1   2   2       93.10       93.30      1.09 o
   2   2   2      487.24      459.56     28.62 o
   3   2   2      211.72      220.43      2.86 o
   4   2   2      249.16      265.73      4.21 o
   5   2   2      130.75      123.94      3.74 o
   6   2   2       81.78       68.73      3.60 o
   7   2   2       32.31       29.89      1.47 o
   8   2   2        2.93        3.37      0.54 o
   9   2   2        8.61        7.39      1.48 o
  -9   3   2        3.98        2.17      1.14 o
  -8   3   2       10.43        9.60      1.01 o
  -7   3   2       98.34       98.46      3.34 o
  -6   3   2       89.49       90.70      7.01 o
  -5   3   2      369.41      379.90      5.66 o
  -4   3   2       66.23       77.53      7.18 o
  -3   3   2      646.31      664.23     18.97 o
  -2   3   2      123.63      107.40      1.68 o
  -1   3   2      907.18      927.46     17.77 o
   0   3   2       10.48       12.76      0.98 o
   1   3   2      948.32      897.20     10.04 o
   2   3   2     4995.17     5153.24     61.55 o
   3   3   2       72.42       60.98      1.92 o
   4   3   2      491.19      478.55     16.03 o
   5   3   2      364.64      362.61      8.36 o
   6   3   2       90.97       89.07      2.62 o
   7   3   2      178.98      179.72      9.36 o
   8   3   2        1.48        2.16      2.25 o
  -9   4   2        2.90        5.99      2.61 o
  -8   4   2       39.74       41.98      7.44 o
  -7   4   2        0.60       -0.13      1.46 o
  -6   4   2      523.56      542.83      8.67 o
  -5   4   2       28.99       27.81      4.45 o
  -4   4   2      124.09      120.37      6.23 o
  -3   4   2      716.79      797.25     10.22 o
  -2   4   2        3.68        3.22      0.25 o
  -1   4   2       68.22       59.41      1.17 o
   0   4   2      770.24      775.00      8.09 o
   1   4   2      156.04      180.35      2.18 o
   2   4   2      467.60      490.76     13.85 o
   3   4   2       28.57       18.45      2.75 o
   4   4   2       43.82       39.76      0.94 o
   5   4   2        6.28        5.12      0.32 o
   6   4   2      533.65      536.50     34.06 o
   7   4   2        0.17       -1.25      1.46 o
   8   4   2        8.61        7.96      1.33 o
  -9   5   2        3.05        6.44      2.00 o
  -8   5   2       13.00       16.58      1.31 o
  -7   5   2       70.58       65.41      2.26 o
  -6   5   2        0.62        0.08      1.18 o
  -5   5   2       95.80       92.28      2.50 o
  -4   5   2      534.77      574.80      8.70 o
  -3   5   2      163.29      182.52      2.48 o
  -2   5   2      124.92      131.62      2.05 o
  -1   5   2        5.44        3.28      0.29 o
   0   5   2        4.04        5.84      0.51 o
   1   5   2       40.42       24.95      1.62 o
   2   5   2       19.30       15.18      0.41 o
   3   5   2        5.10        5.71      0.97 o
   4   5   2      168.34      158.31      2.29 o
   5   5   2      189.50      184.32      2.66 o
   6   5   2       22.68       24.38      1.30 o
   7   5   2       58.43       64.56      6.06 o
   8   5   2      100.60       97.97      5.02 o
  -8   6   2       87.22       79.21      8.82 o
  -7   6   2        0.16        1.13      0.81 o
  -6   6   2       91.53       95.04      2.82 o
  -5   6   2       70.97       69.25      5.81 o
  -4   6   2      461.84      514.05     15.65 o
  -3   6   2       52.15       51.70      3.82 o
  -2   6   2      452.38      478.91     14.10 o
  -1   6   2      112.43      110.20      1.63 o
   0   6   2      103.03       93.48      1.57 o
   1   6   2      110.13       92.76      3.52 o
   2   6   2      255.76      250.79      3.10 o
   3   6   2      361.81      355.62      5.10 o
   4   6   2        9.77       11.61      0.45 o
   5   6   2       27.21       24.39      0.94 o
   6   6   2       29.76       25.56      2.45 o
   7   6   2       91.49       95.02      7.93 o
  -8   7   2        7.93        6.43      1.09 o
  -7   7   2       43.78       46.36      2.70 o
  -6   7   2       31.54       34.80      2.16 o
  -5   7   2      129.83      129.42      7.32 o
  -4   7   2      203.15      199.14      4.33 o
  -3   7   2        4.26        4.32      0.97 o
  -2   7   2      102.16      101.43      9.25 o
  -1   7   2       67.19       72.28      2.95 o
   0   7   2      140.87      143.94      2.09 o
   1   7   2       81.85       71.64      3.00 o
   2   7   2       38.02       31.63      1.50 o
   3   7   2       96.96       84.51      2.55 o
   4   7   2       54.27       34.52      3.02 o
   5   7   2      141.64      140.84     10.02 o
   6   7   2      123.40      125.30     10.15 o
   7   7   2        0.36        4.61      1.09 o
  -8   8   2        2.67        1.61      1.25 o
  -7   8   2       17.34        8.50      1.91 o
  -6   8   2        9.64       11.18      4.97 o
  -5   8   2       67.26       67.84      1.84 o
  -4   8   2       16.33       16.05      1.00 o
  -3   8   2       74.47       71.54      3.47 o
  -2   8   2      460.21      461.48      7.35 o
  -1   8   2        0.58       -0.12      0.63 o
   0   8   2       37.27       36.21      1.09 o
   1   8   2       87.64       83.47      3.24 o
   2   8   2       15.92       14.79      0.88 o
   3   8   2        0.12        0.63      1.01 o
   4   8   2       43.60       47.35      1.48 o
   5   8   2        0.82        0.76      1.37 o
   6   8   2       31.67       22.29      1.88 o
   7   8   2        4.41       22.76      3.46 o
  -7   9   2        5.55        9.48      4.76 o
  -6   9   2       25.50       29.81      2.69 o
  -5   9   2        0.00        1.36      0.74 o
  -4   9   2       98.29       96.69      2.39 o
  -3   9   2      262.67      272.46      5.35 o
  -2   9   2        4.47        3.53      0.81 o
  -1   9   2      230.76      263.06      6.02 o
   0   9   2        1.76        1.99      0.79 o
   1   9   2       53.37       43.81      3.32 o
   2   9   2        5.76        7.89      1.65 o
   3   9   2       32.19       22.99      1.49 o
   4   9   2       12.73       11.49      1.65 o
   5   9   2        8.02        3.21      1.38 o
   6   9   2       19.53       17.76      1.70 o
  -6  10   2       20.26       16.85      1.99 o
  -5  10   2       10.28        9.95      2.85 o
  -4  10   2        0.54        1.84      0.65 o
  -3  10   2       44.47       51.52      1.60 o
  -2  10   2      180.39      192.98      4.90 o
  -1  10   2      122.25      102.82      4.14 o
   0  10   2       63.74       60.43      6.09 o
   1  10   2       78.39       77.51      2.06 o
   2  10   2       54.97       58.49      9.11 o
   3  10   2        0.85        1.29      1.18 o
   4  10   2        4.06        6.53      0.81 o
   5  10   2       10.96       12.23      1.39 o
  -6  11   2        0.15       -0.64      3.19 o
  -5  11   2        5.71        7.57      1.97 o
  -4  11   2        7.61        2.67      1.59 o
  -3  11   2       36.27       29.99      2.61 o
  -2  11   2       28.06       29.51      1.63 o
  -1  11   2      170.32      174.85      4.67 o
   0  11   2        4.21        4.23      0.78 o
   1  11   2       30.20       32.07      1.41 o
   2  11   2       55.70       56.01      1.95 o
   3  11   2        0.00        2.64      1.50 o
   4  11   2       38.98       46.96      1.88 o
  -4  12   2        9.29       11.78      3.08 o
  -3  12   2        6.55        3.72      0.81 o
  -2  12   2        7.83        5.12      1.16 o
  -1  12   2        4.97        5.26      2.19 o
   0  12   2        1.63       -2.06      1.37 o
   2  12   2       10.34        6.49      1.27 o
   3  12   2       33.41       35.61      6.35 o
  -2  13   2       20.73       19.49      1.39 o
  -1  13   2        0.02        0.65      1.11 o
   0  13   2       50.33       53.07      4.73 o
   1  13   2        6.11        6.76      1.54 o
  -1 -14   3        5.68        4.21      4.01 o
   0 -14   3        0.82       -1.25      0.83 o
   1 -14   3        0.13        0.17      3.10 o
  -3 -13   3       19.32       22.29      4.09 o
  -2 -13   3       20.77       23.54      1.62 o
  -1 -13   3       19.97       19.57      1.30 o
   0 -13   3       16.19       12.80      1.52 o
   1 -13   3        5.10        5.53      3.71 o
   2 -13   3       14.49       11.56      1.74 o
   3 -13   3       16.83       16.16      6.35 o
  -5 -12   3       41.52       51.35      2.61 o
  -4 -12   3        3.31        8.81      2.30 o
  -3 -12   3        0.12        0.13      1.59 o
  -2 -12   3       31.34       29.79      1.23 o
  -1 -12   3       41.17       41.15      4.76 o
   0 -12   3       86.66       88.08      3.43 o
   1 -12   3      128.87      136.00      8.59 o
   2 -12   3        4.25        1.82      1.59 o
   3 -12   3       60.27       60.56      8.85 o
   4 -12   3       35.92       33.88      6.04 o
   5 -12   3       23.05       25.66      8.99 o
  -6 -11   3       32.00       41.26      4.73 o
  -5 -11   3        0.00        1.62      2.09 o
  -4 -11   3        2.65        1.97      2.74 o
  -3 -11   3       48.68       57.40      2.60 o
  -2 -11   3        4.73        9.24      0.84 o
  -1 -11   3        1.14       -0.57      2.46 o
   0 -11   3      221.78      219.14     13.60 o
   1 -11   3       80.23       88.93      4.88 o
   2 -11   3       26.43       22.96      3.06 o
   3 -11   3      522.40      587.03     37.83 o
   4 -11   3       34.33       37.87      7.07 o
   5 -11   3        3.51        1.39      1.15 o
   6 -11   3        9.75       10.88      2.90 o
  -6 -10   3        0.38        3.57      1.38 o
  -5 -10   3       95.06      101.94     10.07 o
  -4 -10   3      102.07      110.99      3.85 o
  -3 -10   3       63.59       61.00      5.80 o
  -2 -10   3      133.94      144.98      7.59 o
  -1 -10   3       65.45       54.68      3.61 o
   0 -10   3      339.08      333.36     13.40 o
   1 -10   3      471.16      459.92     30.89 o
   2 -10   3      338.80      349.73     11.74 o
   3 -10   3        3.73        2.80      0.97 o
   4 -10   3       58.75       51.84      3.55 o
   5 -10   3       56.42       54.83      3.00 o
   6 -10   3        4.58        5.39      2.18 o
  -7  -9   3        0.62        2.33      1.00 o
  -6  -9   3      112.90      108.42      3.01 o
  -5  -9   3      165.51      169.76      5.25 o
  -4  -9   3        3.27        5.17      1.38 o
  -3  -9   3        0.07        0.43      0.52 o
  -2  -9   3      398.79      386.56     11.79 o
  -1  -9   3       49.92       43.02      1.46 o
   0  -9   3      101.27       99.16      9.30 o
   1  -9   3      100.24       97.74      3.56 o
   2  -9   3        0.01       -0.28      0.58 o
   3  -9   3      169.11      179.53     13.89 o
   4  -9   3       29.23       22.90      2.70 o
   5  -9   3       14.30       16.29      4.10 o
   6  -9   3       18.86       20.13      1.48 o
   7  -9   3        2.94        1.19      2.97 o
  -8  -8   3       71.32       64.95      5.24 o
  -7  -8   3       48.30       52.11      5.07 o
  -6  -8   3        9.95        8.12      0.85 o
  -5  -8   3       21.83       22.53      4.15 o
  -4  -8   3       24.03       26.53      2.67 o
  -3  -8   3       75.76       76.31      3.35 o
  -2  -8   3      511.76      504.16     15.62 o
  -1  -8   3      289.26      274.36      4.21 o
   0  -8   3       66.32       61.54      1.73 o
   1  -8   3       38.17       40.83      3.77 o
   2  -8   3       59.06       63.86      2.03 o
   3  -8   3        2.90        2.79      0.97 o
   4  -8   3       46.69       38.61      3.10 o
   5  -8   3       40.07       34.70      1.96 o
   6  -8   3        2.06        0.95      0.98 o
   7  -8   3        1.03        2.95      2.29 o
  -8  -7   3      129.42      136.62     12.98 o
  -7  -7   3        2.72        1.35      2.01 o
  -6  -7   3      300.25      291.84     13.35 o
  -5  -7   3      160.63      158.02      2.88 o
  -4  -7   3      397.83      393.67     20.48 o
  -3  -7   3      514.74      488.36     19.09 o
  -2  -7   3      820.22      785.45     12.10 o
  -1  -7   3        5.19        4.28      0.78 o
   0  -7   3      479.76      491.96      7.20 o
   1  -7   3       99.66       99.08      2.41 o
   2  -7   3       16.50       12.68      0.97 o
   3  -7   3       21.15       22.74      3.27 o
   4  -7   3       94.07       93.03      2.16 o
   5  -7   3       12.26       11.19      1.21 o
   6  -7   3        1.27        0.02      2.51 o
   7  -7   3       31.27       22.10      1.88 o
   8  -7   3       24.38       17.46      1.84 o
  -8  -6   3       14.71       11.34      2.14 o
  -7  -6   3      152.42      157.47      3.57 o
  -6  -6   3      184.04      186.29      3.63 o
  -5  -6   3      146.01      136.53      5.63 o
  -4  -6   3     2154.84     2154.83     28.57 o
  -3  -6   3      492.91      484.79     14.15 o
  -2  -6   3       19.30       14.16      0.48 o
  -1  -6   3      561.10      549.05      7.20 o
   0  -6   3      282.20      320.34      4.11 o
   1  -6   3      188.21      172.37      8.07 o
   2  -6   3      515.92      520.15      7.40 o
   3  -6   3       90.60       91.27      2.21 o
   4  -6   3      137.10      140.56      7.47 o
   5  -6   3       15.73       11.74      2.03 o
   6  -6   3        0.51        0.24      1.64 o
   7  -6   3       13.36        3.62      1.36 o
   8  -6   3       53.80       44.27      2.67 o
  -9  -5   3       58.84       53.49      2.66 o
  -8  -5   3        2.10        0.86      3.88 o
  -7  -5   3      102.03      100.28      2.25 o
  -6  -5   3       18.03       18.27      0.82 o
  -5  -5   3     1774.39     1751.16     36.29 o
  -4  -5   3      217.32      212.44      3.91 o
  -3  -5   3       84.22       75.45      1.39 o
  -2  -5   3     1010.23      984.37     12.38 o
  -1  -5   3     1042.54     1014.83     20.10 o
   0  -5   3        8.88        8.79      0.58 o
   1  -5   3        1.70        3.49      0.46 o
   2  -5   3      276.25      274.56      4.41 o
   3  -5   3       80.71       82.61      1.45 o
   4  -5   3        3.34        4.33      1.29 o
   5  -5   3       43.14       43.45      1.31 o
   6  -5   3      117.52      116.74      2.58 o
   7  -5   3        0.42       -0.88      0.58 o
   8  -5   3       29.28       30.43      2.42 o
  -9  -4   3       12.59       12.82      3.13 o
  -8  -4   3      217.84      236.51      6.91 o
  -7  -4   3      153.99      159.25      2.90 o
  -6  -4   3       55.58       56.33      1.57 o
  -5  -4   3       87.59       76.08      1.51 o
  -4  -4   3       14.24       14.41      0.63 o
  -3  -4   3      135.03      123.96      2.87 o
  -2  -4   3      229.51      204.68      2.88 o
  -1  -4   3      819.06      949.69     12.00 o
   0  -4   3     1163.05     1143.88     14.27 o
   1  -4   3      377.61      414.66      6.45 o
   2  -4   3      420.78      455.34      5.58 o
   3  -4   3       80.60       79.75      2.21 o
   4  -4   3       10.96       12.30      2.18 o
   5  -4   3       31.19       28.25      1.86 o
   6  -4   3      149.40      140.97      2.78 o
   7  -4   3        0.41       -0.06      1.27 o
   8  -4   3        7.48        9.13      2.54 o
  -9  -3   3       19.08       15.81      3.38 o
  -8  -3   3       87.36       83.34      3.22 o
  -7  -3   3       14.85       17.34      2.16 o
  -6  -3   3       65.41       72.47      4.24 o
  -5  -3   3       16.82       16.92      1.47 o
  -4  -3   3       28.66       38.70      0.88 o
  -3  -3   3      164.06      199.40      3.11 o
  -2  -3   3      214.43      208.10      2.90 o
  -1  -3   3      338.73      341.32      4.48 o
   0  -3   3      167.42      195.07      2.92 o
   1  -3   3      385.41      397.85      5.71 o
   2  -3   3     1301.42     1467.58     17.86 o
   3  -3   3        2.72        1.61      0.96 o
   4  -3   3       54.83       60.64      1.26 o
   5  -3   3        0.25        0.15      0.50 o
   6  -3   3       79.38       79.05      5.21 o
   7  -3   3       21.42       17.76      2.06 o
   8  -3   3       41.03       42.39      2.61 o
  -9  -2   3       14.74       16.39      1.18 o
  -8  -2   3        0.68        0.35      2.24 o
  -7  -2   3      129.19      130.77      2.40 o
  -6  -2   3       46.37       46.51      1.09 o
  -5  -2   3      274.57      300.72      7.15 o
  -4  -2   3      365.53      358.90      7.43 o
  -3  -2   3     1581.16     1680.19     22.44 o
  -2  -2   3      164.86      149.28      2.52 o
  -1  -2   3      152.05      152.22      2.34 o
   0  -2   3      969.44     1016.11     16.46 o
   1  -2   3     1475.65     1661.66     17.86 o
   2  -2   3      962.77      994.14     16.57 o
   3  -2   3      735.72      768.53     21.18 o
   4  -2   3       17.24       21.94      0.49 o
   5  -2   3      103.00       99.05      1.67 o
   6  -2   3        4.06        2.50      1.13 o
   7  -2   3       24.64       25.00      3.61 o
   8  -2   3       37.18       36.22      5.42 o
   9  -2   3       30.94       31.09      2.05 o
  -9  -1   3        4.61        1.34      1.13 o
  -8  -1   3        0.82        0.38      0.62 o
  -7  -1   3      153.95      168.34      2.89 o
  -6  -1   3      214.13      214.01      4.48 o
  -5  -1   3       66.34       69.11      1.46 o
  -4  -1   3      526.49      560.93      7.40 o
  -3  -1   3      188.18      186.41      3.19 o
  -2  -1   3      607.86      568.76     12.09 o
  -1  -1   3      943.09      938.97     11.51 o
   0  -1   3     1861.90     1856.60     20.97 o
   1  -1   3      846.97      912.40      8.58 o
   2  -1   3      639.82      673.50      8.68 o
   3  -1   3        8.00        6.49      0.42 o
   4  -1   3      161.78      152.39      2.13 o
   5  -1   3      166.32      159.86      2.60 o
   6  -1   3        0.17       -0.38      0.25 o
   7  -1   3       17.99       18.52      0.93 o
   8  -1   3       12.97        8.78      1.00 o
   9  -1   3       36.25       46.28      6.41 o
  -9   0   3       36.76       35.97      9.25 o
  -8   0   3        6.73       10.47      4.35 o
  -7   0   3       27.03       31.40      2.55 o
  -6   0   3        9.99       10.82      1.43 o
  -5   0   3       60.52       63.87      1.32 o
  -4   0   3      413.46      419.86      5.52 o
  -3   0   3      574.67      555.75      6.71 o
  -2   0   3        1.19        2.59      0.83 o
  -1   0   3     1896.78     1868.75     20.74 o
   0   0   3      116.85      125.76      1.36 o
   1   0   3     2086.52     2039.17     19.71 o
   2   0   3      316.83      288.42      3.12 o
   3   0   3       88.70       79.95      1.11 o
   4   0   3        8.72        7.76      0.40 o
   5   0   3        1.89        0.45      0.24 o
   6   0   3      443.07      440.40      6.16 o
   7   0   3       69.27       67.69      4.26 o
   8   0   3       23.37       24.76      2.88 o
   9   0   3        0.74        5.84      1.75 o
  -9   1   3       55.88       57.11      5.30 o
  -8   1   3       74.61       79.91      4.71 o
  -7   1   3       30.64       33.26      1.50 o
  -6   1   3        3.60        2.72      0.55 o
  -5   1   3      106.46      102.22      2.00 o
  -4   1   3       57.54       57.79      5.53 o
  -3   1   3      226.47      257.08      3.35 o
  -2   1   3      108.17      115.93      1.44 o
  -1   1   3      521.14      491.25      7.19 o
   0   1   3      960.86      983.41     10.76 o
   1   1   3       73.88       70.28      1.94 o
   2   1   3       17.86       21.58      2.09 o
   3   1   3      364.77      342.49      5.84 o
   4   1   3     2052.53     2050.78     28.66 o
   5   1   3      270.33      281.09      6.59 o
   6   1   3       37.40       34.30      0.85 o
   7   1   3       55.97       53.53      1.60 o
   8   1   3       53.40       38.18      2.58 o
  -9   2   3        2.19        3.10      1.88 o
  -8   2   3       27.13       34.64      9.97 o
  -7   2   3        9.13       14.48      3.84 o
  -6   2   3      353.74      373.21     10.79 o
  -5   2   3       15.23       16.43      0.65 o
  -4   2   3       31.42       33.15      0.93 o
  -3   2   3      165.12      164.05      2.16 o
  -2   2   3      144.71      136.38      1.74 o
  -1   2   3       21.36       17.90      0.46 o
   0   2   3       18.39       13.43      0.32 o
   1   2   3      598.60      655.37     12.03 o
   2   2   3      248.19      271.57     13.44 o
   3   2   3      688.05      666.72     14.38 o
   4   2   3       43.39       40.91      1.15 o
   5   2   3       14.89       12.48      1.07 o
   6   2   3      216.49      210.01      9.57 o
   7   2   3       14.23       16.30      2.41 o
   8   2   3       32.45       27.20      3.43 o
  -9   3   3       27.62       27.77      3.83 o
  -8   3   3       16.09       20.30      1.49 o
  -7   3   3       46.07       46.43      2.17 o
  -6   3   3       78.16       75.25      5.67 o
  -5   3   3      258.59      271.62      4.54 o
  -4   3   3      179.22      160.71      3.03 o
  -3   3   3        4.74        6.25      0.41 o
  -2   3   3      243.54      245.68      3.18 o
  -1   3   3       22.34       16.49      0.58 o
   0   3   3      363.69      372.35      3.89 o
   1   3   3      163.49      156.16      1.84 o
   2   3   3       76.37       83.53      2.20 o
   3   3   3      689.33      707.41     27.38 o
   4   3   3       87.04       83.70      5.16 o
   5   3   3      330.64      333.73      6.81 o
   6   3   3      164.59      169.85      4.52 o
   7   3   3      153.28      158.22     18.44 o
   8   3   3       21.20       23.09      1.48 o
  -9   4   3        7.51        9.71      3.05 o
  -8   4   3       36.12       32.87      1.73 o
  -7   4   3       66.75       71.41      2.59 o
  -6   4   3        0.73        0.95      1.82 o
  -5   4   3      232.90      232.26      4.50 o
  -4   4   3       36.56       46.78      1.62 o
  -3   4   3       68.52       64.34      1.30 o
  -2   4   3     2438.88     2551.26     28.77 o
  -1   4   3      209.76      209.46      2.39 o
   0   4   3     1370.14     1380.41     16.34 o
   1   4   3      743.68      731.20      9.59 o
   2   4   3       44.38       40.80      1.17 o
   3   4   3        1.88        3.60      1.97 o
   4   4   3       28.24       21.18      3.81 o
   5   4   3       83.73       77.21      3.19 o
   6   4   3        8.69        8.11      0.92 o
   7   4   3      131.49      126.70      4.22 o
   8   4   3       19.19       24.37      1.88 o
  -9   5   3        3.28        2.49      1.38 o
  -8   5   3        6.56        9.76      1.22 o
  -7   5   3       10.47       11.72      1.08 o
  -6   5   3      177.28      176.03      7.92 o
  -5   5   3       41.84       45.45      2.75 o
  -4   5   3       30.05       30.10      2.01 o
  -3   5   3      462.69      511.29     12.81 o
  -2   5   3        0.58        2.37      0.24 o
  -1   5   3      193.60      181.77      2.48 o
   0   5   3      496.83      446.84      7.27 o
   1   5   3        7.95        8.39      0.83 o
   2   5   3       40.26       35.75      1.21 o
   3   5   3      201.85      205.52      3.88 o
   4   5   3       79.78       74.06      2.33 o
   5   5   3       19.67       26.67      1.44 o
   6   5   3      137.57      144.86      7.14 o
   7   5   3        9.32       11.04      6.92 o
   8   5   3       70.49       67.11      4.20 o
  -8   6   3        7.49       10.99      1.11 o
  -7   6   3       15.61       18.40      1.47 o
  -6   6   3       22.74       21.79      1.20 o
  -5   6   3      234.86      226.08     17.01 o
  -4   6   3       23.93       27.66      1.59 o
  -3   6   3        0.00        1.01      1.65 o
  -2   6   3      205.01      196.03      3.36 o
  -1   6   3       64.50       71.30      1.34 o
   0   6   3       39.69       36.76      1.51 o
   1   6   3      343.57      329.30      4.04 o
   2   6   3      227.92      197.89      2.71 o
   3   6   3       26.25       24.92      0.69 o
   4   6   3        0.03        3.14      0.83 o
   5   6   3        0.09        2.57      1.64 o
   6   6   3       29.58       22.23      2.11 o
   7   6   3       18.10       24.92      1.84 o
  -8   7   3        1.00        2.27      1.40 o
  -7   7   3        7.12       10.07      1.22 o
  -6   7   3      181.09      178.18     15.23 o
  -5   7   3       63.33       54.28      4.25 o
  -4   7   3      161.43      159.90      2.89 o
  -3   7   3      134.61      127.48      2.38 o
  -2   7   3       15.20       18.07      1.79 o
  -1   7   3      525.30      500.56      9.47 o
   0   7   3      300.14      282.38      4.49 o
   1   7   3      124.51      108.96      1.80 o
   2   7   3       70.88       81.72      1.45 o
   3   7   3        0.88        0.86      2.43 o
   4   7   3        3.59        8.06      1.09 o
   5   7   3        0.33        0.20      1.60 o
   6   7   3       36.99       33.98      1.79 o
   7   7   3       54.30       43.14      4.16 o
  -8   8   3        3.84       -0.07      2.42 o
  -7   8   3        0.44        3.49      2.10 o
  -6   8   3        6.55       12.19      1.46 o
  -5   8   3        7.41        6.79      3.01 o
  -4   8   3      188.48      195.77      3.97 o
  -3   8   3       21.05       19.65      0.98 o
  -2   8   3      111.62      115.94      6.35 o
  -1   8   3     1762.34     1771.63     25.84 o
   0   8   3       53.78       55.31      1.71 o
   1   8   3      100.91       95.09      4.21 o
   2   8   3      366.40      325.17      4.99 o
   3   8   3      147.05      130.48      9.31 o
   4   8   3       75.27       61.19      4.89 o
   5   8   3       22.79       21.55      3.73 o
   6   8   3        7.24       10.68      1.47 o
  -7   9   3        1.07        5.27      3.12 o
  -6   9   3       23.53       23.45      2.37 o
  -5   9   3       21.40       26.92      3.40 o
  -4   9   3        1.01        2.85      0.53 o
  -3   9   3       31.13       31.26      1.49 o
  -2   9   3      833.98      814.88     13.69 o
  -1   9   3      104.11       99.86      2.24 o
   0   9   3        3.28        4.04      0.54 o
   1   9   3       51.20       58.88      1.84 o
   2   9   3        0.58        0.48      0.52 o
   3   9   3       78.58       62.82      1.92 o
   4   9   3       56.36       55.94      1.82 o
   5   9   3        9.30        8.37      1.37 o
   6   9   3        1.11       -1.66      1.11 o
  -6  10   3        0.01       -1.59      2.09 o
  -5  10   3       12.02       21.42      2.29 o
  -4  10   3      131.28      133.16      3.43 o
  -3  10   3       16.97       15.68      1.88 o
  -2  10   3      319.39      323.40      6.32 o
  -1  10   3       20.24       20.11      1.37 o
   0  10   3       74.81       74.32      5.12 o
   1  10   3      159.50      141.13      8.86 o
   2  10   3      100.95       96.55      2.94 o
   3  10   3      158.22      154.42      4.16 o
   4  10   3        0.95        1.14      3.56 o
   5  10   3        2.34        6.15      1.37 o
  -4  11   3        0.76        1.25      2.14 o
  -3  11   3        5.59        6.76      1.45 o
  -2  11   3        9.05        9.10      0.91 o
  -1  11   3        9.88        9.32      1.74 o
   0  11   3       24.34       27.20      1.49 o
   1  11   3       16.28       15.60      1.12 o
   2  11   3       70.77       67.40      2.60 o
   3  11   3        1.10        1.68      0.91 o
   4  11   3       16.96       23.71      7.35 o
  -4  12   3        1.18        1.81      4.16 o
  -3  12   3        6.82        4.79      1.38 o
  -2  12   3       10.15        5.03      0.84 o
  -1  12   3       22.02       23.48      2.61 o
   0  12   3      124.11      127.69      5.40 o
   1  12   3        0.78        1.65      1.01 o
   2  12   3        1.25        1.01      0.92 o
  -1  13   3       25.12       28.51      1.94 o
   0  13   3        3.67        9.89      1.80 o
  -1 -14   4        3.73        0.13      1.23 o
   0 -14   4        4.80        6.40      1.32 o
   1 -14   4       78.51       86.38     11.85 o
  -3 -13   4        5.54       10.69      1.81 o
  -2 -13   4        9.96       10.29      1.05 o
  -1 -13   4       17.91       22.17      2.23 o
   0 -13   4       69.76       71.49      3.14 o
   1 -13   4       79.94       58.76      8.17 o
   2 -13   4       36.78       34.37      2.73 o
   3 -13   4       67.83       66.79      5.48 o
  -5 -12   4       72.78       70.87      6.58 o
  -4 -12   4       15.02       17.64      1.23 o
  -3 -12   4        0.42        7.98      1.26 o
  -2 -12   4        3.11        1.00      0.96 o
  -1 -12   4       22.77       30.77      2.26 o
   0 -12   4       24.77       29.04      6.05 o
   1 -12   4      110.87      119.09      4.57 o
   2 -12   4       26.11       22.71      4.04 o
   3 -12   4        1.27        4.28      1.39 o
   4 -12   4       34.15       27.10      2.53 o
  -6 -11   4        8.42        5.27      3.92 o
  -5 -11   4      373.84      446.05     15.85 o
  -4 -11   4        0.12        0.21      0.99 o
  -3 -11   4       63.15       65.93      2.32 o
  -2 -11   4        4.43        4.21      2.43 o
  -1 -11   4       51.76       45.69      2.35 o
   0 -11   4      106.07       89.37      3.08 o
   1 -11   4        2.07        7.99      2.16 o
   2 -11   4      329.50      346.55     17.06 o
   3 -11   4        1.44        2.80      5.02 o
   4 -11   4       33.87       31.88      2.33 o
   5 -11   4        2.35        1.81      1.91 o
  -6 -10   4      181.64      192.56      5.15 o
  -5 -10   4        2.75        2.10      1.14 o
  -4 -10   4      260.37      259.20      5.22 o
  -3 -10   4       79.15       82.90      2.94 o
  -2 -10   4       54.90       48.51      2.29 o
  -1 -10   4      132.39      129.61      7.05 o
   0 -10   4      512.17      526.27     24.21 o
   1 -10   4       45.93       47.00      7.07 o
   2 -10   4      293.30      309.37      7.53 o
   3 -10   4       15.68       18.98      4.00 o
   4 -10   4        0.10        0.78      0.82 o
   5 -10   4        0.01       -3.03      2.03 o
   6 -10   4        0.98        3.55      2.19 o
  -7  -9   4        6.02        9.43      2.23 o
  -6  -9   4        7.82        4.63      1.45 o
  -5  -9   4      293.15      298.70      6.10 o
  -4  -9   4       11.88       12.48      0.84 o
  -3  -9   4      296.17      296.95     10.10 o
  -2  -9   4       38.29       37.63      1.74 o
  -1  -9   4       34.26       34.27      1.13 o
   0  -9   4      405.14      401.37      9.52 o
   1  -9   4       22.74       18.92      0.91 o
   2  -9   4      137.64      148.70      9.19 o
   3  -9   4       25.64       26.23      4.99 o
   4  -9   4       11.60       10.62      0.74 o
   5  -9   4        0.23       -0.75      0.50 o
   6  -9   4        1.64       -2.60      1.74 o
   7  -9   4        2.01        1.11      2.65 o
  -8  -8   4        3.11        0.53      0.86 o
  -7  -8   4       42.58       40.11      1.76 o
  -6  -8   4       31.27       35.86      4.67 o
  -5  -8   4       36.38       41.30      5.89 o
  -4  -8   4       10.70        6.28      2.52 o
  -3  -8   4      517.45      517.20     12.65 o
  -2  -8   4      149.66      148.86      4.20 o
  -1  -8   4       71.96       64.65      1.42 o
   0  -8   4        2.05        2.64      3.24 o
   1  -8   4        0.72        1.56      0.55 o
   2  -8   4       18.05       18.92      1.24 o
   3  -8   4      106.61       97.82      3.15 o
   4  -8   4       50.43       51.56      6.77 o
   5  -8   4       93.54       79.05      2.55 o
   6  -8   4       48.34       66.17      5.66 o
   7  -8   4        8.08        6.66      1.39 o
  -8  -7   4        1.57        1.85      2.24 o
  -7  -7   4       74.32       75.97      2.46 o
  -6  -7   4       84.61       88.31      2.15 o
  -5  -7   4       60.50       53.87      3.18 o
  -4  -7   4     3234.42     3249.99     52.79 o
  -3  -7   4      118.94      114.98      3.38 o
  -2  -7   4       13.03       15.66      1.86 o
  -1  -7   4       44.64       43.21      3.76 o
   0  -7   4       79.41       92.04      2.71 o
   1  -7   4        1.85        1.23      0.37 o
   2  -7   4       53.43       51.60      1.74 o
   3  -7   4      179.68      176.07      3.95 o
   4  -7   4      767.93      759.28     11.87 o
   5  -7   4       57.97       56.56      1.69 o
   6  -7   4        0.21       -0.91      0.61 o
   7  -7   4        2.93        0.33      1.54 o
  -8  -6   4        0.56       -0.64      0.59 o
  -7  -6   4        0.02        2.27      0.61 o
  -6  -6   4      140.89      129.20      2.66 o
  -5  -6   4      153.86      141.62      2.57 o
  -4  -6   4       11.94       11.16      0.76 o
  -3  -6   4      260.24      276.50      4.17 o
  -2  -6   4     1244.68     1223.38     18.44 o
  -1  -6   4      116.40      101.92      1.91 o
   0  -6   4       91.76       86.72      1.96 o
   1  -6   4      219.74      225.05      5.75 o
   2  -6   4      328.18      347.60     24.61 o
   3  -6   4      220.81      210.25     11.73 o
   4  -6   4      105.19      113.70     13.93 o
   5  -6   4        1.12        1.10      1.28 o
   6  -6   4        2.74       -0.18      0.77 o
   7  -6   4        3.30        0.87      1.01 o
   8  -6   4       20.63       18.84      1.91 o
  -9  -5   4        0.04        1.22      1.23 o
  -8  -5   4       12.44        7.91      0.87 o
  -7  -5   4      152.91      167.78      4.69 o
  -6  -5   4      236.31      220.71      3.73 o
  -5  -5   4       73.81       66.58      1.42 o
  -4  -5   4      220.56      206.34      7.07 o
  -3  -5   4      894.13      846.87     11.84 o
  -2  -5   4      157.58      181.96      4.50 o
  -1  -5   4      325.36      325.34      4.37 o
   0  -5   4     1950.98     1935.08     32.81 o
   1  -5   4        4.31        2.12      0.96 o
   2  -5   4       63.91       57.98      1.00 o
   3  -5   4     1494.68     1515.76     31.08 o
   4  -5   4        4.38        6.72      1.92 o
   5  -5   4        7.53        5.29      0.66 o
   6  -5   4        2.04        0.28      1.42 o
   7  -5   4        7.86       10.36      1.07 o
   8  -5   4        2.82       -0.18      1.01 o
  -9  -4   4       62.21       69.05      5.09 o
  -8  -4   4      109.35      105.24      4.99 o
  -7  -4   4       46.84       44.09      2.23 o
  -6  -4   4        8.74       10.74      1.86 o
  -5  -4   4       23.20       22.16      0.88 o
  -4  -4   4       67.82       74.33      1.66 o
  -3  -4   4      546.21      542.77      7.04 o
  -2  -4   4     1787.34     1908.86     23.43 o
  -1  -4   4        7.07        4.30      1.06 o
   0  -4   4      171.86      200.93      3.16 o
   1  -4   4       55.76       59.50      1.34 o
   2  -4   4     1472.29     1416.43     18.39 o
   3  -4   4     1016.38     1059.58     13.20 o
   4  -4   4      127.23      121.13      4.36 o
   5  -4   4       23.74       24.77      4.56 o
   6  -4   4        4.49        4.72      0.82 o
   7  -4   4       59.42       54.89      2.69 o
   8  -4   4        3.76        4.84      1.39 o
  -9  -3   4        5.92        7.09      4.04 o
  -8  -3   4       92.11       91.73      5.37 o
  -7  -3   4        2.55        1.02      2.38 o
  -6  -3   4      156.97      171.02      3.12 o
  -5  -3   4      195.28      199.21      3.30 o
  -4  -3   4       11.68        8.58      1.01 o
  -3  -3   4       20.79       34.38      2.13 o
  -2  -3   4     3132.82     3484.14     97.75 o
  -1  -3   4       17.55       14.44      1.70 o
   0  -3   4     1488.62     1533.19     31.87 o
   1  -3   4      139.70      127.42      5.08 o
   2  -3   4     1590.87     1695.97     19.30 o
   3  -3   4       99.40      122.40      2.00 o
   4  -3   4      252.13      235.39      3.74 o
   5  -3   4       14.09       11.70      1.25 o
   6  -3   4       63.50       63.38      5.47 o
   7  -3   4       18.26       23.96      1.78 o
   8  -3   4        4.46        4.39      1.92 o
  -9  -2   4       65.73       66.67      3.03 o
  -8  -2   4       90.43       91.41      3.68 o
  -7  -2   4       38.00       37.66      3.00 o
  -6  -2   4      143.77      143.42      7.46 o
  -5  -2   4       76.25       82.06      2.07 o
  -4  -2   4       63.98       62.94      1.90 o
  -3  -2   4       23.41       20.06      1.88 o
  -2  -2   4     1813.95     1891.40     24.98 o
  -1  -2   4     1710.78     1669.04     26.57 o
   0  -2   4      768.10      799.42     10.08 o
   1  -2   4      741.46      704.61      7.44 o
   2  -2   4      892.64      999.28      9.40 o
   3  -2   4      253.60      264.65      7.00 o
   4  -2   4       25.81       22.90      0.57 o
   5  -2   4        1.87        1.55      0.96 o
   6  -2   4       25.76       28.35      0.98 o
   7  -2   4       14.54       15.89      1.44 o
   8  -2   4       31.79       30.09      4.70 o
  -9  -1   4      117.52      124.27      6.55 o
  -8  -1   4       17.79       24.28      1.66 o
  -7  -1   4        2.48        0.11      2.14 o
  -6  -1   4      181.84      188.86      3.06 o
  -5  -1   4       50.53       57.62      1.13 o
  -4  -1   4      122.20      119.90      1.85 o
  -3  -1   4       73.92       86.98      2.23 o
  -2  -1   4       50.71       46.02      1.81 o
  -1  -1   4      386.82      425.51      5.56 o
   0  -1   4      549.74      561.24      6.73 o
   1  -1   4      728.87      670.50      7.00 o
   2  -1   4        0.15        0.34      0.22 o
   3  -1   4       62.91       73.24      1.15 o
   4  -1   4      212.91      204.09      2.87 o
   5  -1   4       64.41       70.36      3.85 o
   6  -1   4        1.54        1.93      0.45 o
   7  -1   4       14.99       15.01      0.92 o
   8  -1   4        2.46        1.73      1.42 o
  -9   0   4        3.06        5.26      1.03 o
  -8   0   4       86.36       79.96      2.46 o
  -7   0   4        5.65        5.47      0.61 o
  -6   0   4       45.36       36.48      0.94 o
  -5   0   4       44.35       44.08      1.65 o
  -4   0   4       47.97       43.62      1.78 o
  -3   0   4      146.23      131.50      2.09 o
  -2   0   4      464.87      469.13      5.96 o
  -1   0   4      547.68      532.42      6.18 o
   0   0   4     2981.89     2944.76     42.54 o
   1   0   4      651.46      758.41      7.79 o
   2   0   4        1.94        1.11      0.50 o
   3   0   4      241.06      212.81      2.58 o
   4   0   4      871.94      898.24     10.87 o
   5   0   4       15.72       16.16      2.25 o
   6   0   4        0.07        0.41      2.73 o
   7   0   4       28.93       33.37      4.26 o
   8   0   4       14.09       18.99      9.19 o
  -9   1   4        2.17        0.93      1.92 o
  -8   1   4       18.38       19.36      1.42 o
  -7   1   4      102.17      102.23      4.12 o
  -6   1   4       27.92       28.67      2.34 o
  -5   1   4      416.13      388.86      7.71 o
  -4   1   4        1.19        1.24      0.45 o
  -3   1   4      308.87      319.43      4.33 o
  -2   1   4      176.73      151.07      3.64 o
  -1   1   4       42.93       42.43      0.65 o
   0   1   4        4.37        5.54      0.45 o
   1   1   4      115.40      134.02      1.73 o
   2   1   4      146.93      146.92      1.98 o
   3   1   4     1229.40     1243.37     44.85 o
   4   1   4       22.13       25.45      4.64 o
   5   1   4      535.40      519.61      9.57 o
   6   1   4       42.01       35.22      1.08 o
   7   1   4        0.21        0.60      2.38 o
   8   1   4       48.02       52.03      3.30 o
  -9   2   4        1.41        1.89      2.34 o
  -8   2   4       11.19       16.47      6.16 o
  -7   2   4       39.53       39.56      4.02 o
  -6   2   4      115.53      113.03      3.83 o
  -5   2   4      136.02      137.26      2.78 o
  -4   2   4      173.60      191.51      2.79 o
  -3   2   4       30.16       20.89      1.10 o
  -2   2   4     2095.08     2191.31     26.38 o
  -1   2   4     1059.79     1143.37     18.71 o
   0   2   4      107.97       96.18      1.52 o
   1   2   4       63.76       66.84      1.04 o
   2   2   4      343.05      341.77      5.10 o
   3   2   4       24.37       26.07      1.30 o
   4   2   4      196.61      182.92      3.83 o
   5   2   4       19.18       14.20      1.12 o
   6   2   4       27.82       29.71      1.73 o
   7   2   4      208.35      232.46      5.21 o
   8   2   4       17.17       16.69      1.97 o
  -9   3   4        0.01       -1.31      0.94 o
  -8   3   4        3.04        5.45      1.55 o
  -7   3   4       44.34       42.22     10.84 o
  -6   3   4        0.12        1.47      1.28 o
  -5   3   4       98.64      104.50      6.11 o
  -4   3   4      176.69      181.14      2.82 o
  -3   3   4       50.72       58.36      1.02 o
  -2   3   4     2739.01     2903.82     37.88 o
  -1   3   4      178.09      171.31      3.01 o
   0   3   4      101.03       84.71      1.32 o
   1   3   4       65.94       63.92      2.07 o
   2   3   4      112.41       84.50      1.84 o
   3   3   4       97.77      102.54      2.34 o
   4   3   4       50.01       52.46      1.66 o
   5   3   4      140.40      132.15     10.65 o
   6   3   4      314.83      322.53     10.22 o
   7   3   4       16.44       21.35      4.30 o
  -9   4   4        0.69       -1.77      1.46 o
  -8   4   4        3.41        2.02      1.60 o
  -7   4   4      212.23      207.14      5.07 o
  -6   4   4       53.57       54.62      1.38 o
  -5   4   4       27.00       30.23      1.22 o
  -4   4   4        6.90        7.80      0.86 o
  -3   4   4      561.48      667.40     22.56 o
  -2   4   4        0.45       -0.19      0.35 o
  -1   4   4      598.74      587.32      7.01 o
   0   4   4       80.67       85.99      2.66 o
   1   4   4      135.90      136.10      1.61 o
   2   4   4        8.28       10.94      0.38 o
   3   4   4       12.04       11.84      2.28 o
   4   4   4      310.57      289.79      6.08 o
   5   4   4       96.92       97.60      4.91 o
   6   4   4        0.07        0.57      2.46 o
   7   4   4       21.32       24.26      5.24 o
   8   4   4       39.05       44.97      9.66 o
  -9   5   4       11.28        9.69      2.85 o
  -8   5   4        2.98        4.05      2.28 o
  -7   5   4      108.82      106.93     14.39 o
  -6   5   4       52.06       51.20      1.44 o
  -5   5   4      241.69      241.52      8.43 o
  -4   5   4      399.29      420.90     12.74 o
  -3   5   4       15.17       20.12      1.64 o
  -2   5   4      110.28      105.42      7.18 o
  -1   5   4       25.49       29.37      1.91 o
   0   5   4      101.77       98.18      1.32 o
   1   5   4      326.99      313.88      5.77 o
   2   5   4       80.56       67.43      1.18 o
   3   5   4      127.73      114.77      9.33 o
   4   5   4        5.61        6.27      0.88 o
   5   5   4       11.50        8.88      0.98 o
   6   5   4      200.53      210.10     12.60 o
   7   5   4      121.67      119.08      4.36 o
  -8   6   4       78.46       82.68      7.85 o
  -7   6   4      135.29      148.39      4.05 o
  -6   6   4       55.26       51.81      1.86 o
  -5   6   4       23.17       23.36      1.88 o
  -4   6   4      116.25      109.24      2.29 o
  -3   6   4       15.03       15.22      0.57 o
  -2   6   4       46.11       39.17      1.18 o
  -1   6   4      496.93      507.46      9.06 o
   0   6   4      423.73      424.88      6.13 o
   1   6   4       69.18       70.11      1.60 o
   2   6   4       35.03       39.06      2.21 o
   3   6   4        4.22        4.25      0.46 o
   4   6   4        2.95        4.65      2.84 o
   5   6   4       10.86       12.78      1.44 o
   6   6   4        6.30        5.50      2.33 o
   7   6   4        2.27        2.37      1.38 o
  -8   7   4       93.12       81.79      5.61 o
  -7   7   4        1.99       -0.30      1.08 o
  -6   7   4        2.13        0.10      1.38 o
  -5   7   4       16.80       14.15      1.91 o
  -4   7   4       54.23       53.26      2.89 o
  -3   7   4       16.72       14.49      0.63 o
  -2   7   4      191.16      187.97      2.86 o
  -1   7   4      752.52      735.35     11.21 o
   0   7   4      781.83      767.10     10.86 o
   1   7   4       27.62       32.50      2.39 o
   2   7   4      108.61       94.63      1.71 o
   3   7   4        0.20        1.03      0.22 o
   4   7   4        4.06        3.09      1.33 o
   5   7   4       72.31       79.25     10.87 o
   6   7   4        4.00        2.55      1.10 o
  -7   8   4        0.40       -2.99      1.99 o
  -6   8   4        6.66       19.00      8.27 o
  -5   8   4       30.09       25.05      1.08 o
  -4   8   4       61.27       66.61      4.59 o
  -3   8   4      144.24      149.81      3.20 o
  -2   8   4        1.96        2.07      1.01 o
  -1   8   4       81.58       81.53      7.56 o
   0   8   4      303.30      266.75      4.08 o
   1   8   4      102.97       87.21      1.80 o
   2   8   4      243.27      233.19      4.20 o
   3   8   4      393.38      387.19      7.31 o
   4   8   4        5.60       17.26      6.63 o
   5   8   4       19.35       22.39      1.52 o
   6   8   4       17.12       22.35      2.05 o
  -7   9   4        0.92        3.31      3.16 o
  -6   9   4       71.36       67.36      4.30 o
  -5   9   4        1.65        5.34      4.57 o
  -4   9   4       20.08       20.16      3.25 o
  -3   9   4      226.52      227.17     11.14 o
  -2   9   4       84.04       83.25      4.98 o
  -1   9   4       68.66       77.70      1.86 o
   0   9   4       54.63       45.30      1.48 o
   1   9   4      230.19      224.73      4.46 o
   2   9   4       92.15      100.17      2.76 o
   3   9   4        3.26        4.53      1.06 o
   4   9   4       32.55       38.17      2.05 o
   5   9   4       39.97       43.70      3.35 o
  -6  10   4       16.13       19.61      5.39 o
  -5  10   4       18.25       14.98      4.08 o
  -4  10   4        1.63        0.52      0.77 o
  -3  10   4        0.15        2.14      1.74 o
  -2  10   4        7.05        6.03      3.34 o
  -1  10   4        0.59        3.35      1.82 o
   0  10   4       72.65       71.23      1.93 o
   1  10   4       12.61        9.38      1.79 o
   2  10   4       29.38       34.02      1.48 o
   3  10   4       46.63       39.01      3.73 o
   4  10   4       29.53       31.00      5.01 o
  -5  11   4       12.20       17.31      8.24 o
  -4  11   4       71.67       77.65      3.86 o
  -3  11   4       71.63       73.22      7.91 o
  -2  11   4       38.19       43.18      1.82 o
  -1  11   4       67.01       64.09      3.51 o
   0  11   4       15.76       10.53      5.10 o
   1  11   4      108.13      112.41      4.66 o
   2  11   4       12.26        9.77      1.20 o
   3  11   4       44.12       55.04      4.68 o
  -3  12   4       24.69       19.87      4.99 o
  -2  12   4       13.76       15.51      1.97 o
  -1  12   4       20.25       24.08      2.14 o
   0  12   4        2.10        2.78      0.79 o
   1  12   4      108.59      117.12      7.04 o
  -1 -14   5       14.79       20.95      3.73 o
   0 -14   5       28.97       25.24      2.40 o
  -3 -13   5       39.69       44.43      2.15 o
  -2 -13   5       45.58       42.57      2.22 o
  -1 -13   5        9.63       10.00      1.62 o
   0 -13   5        1.50        5.22      1.28 o
   1 -13   5        6.97        6.68      2.07 o
   2 -13   5       12.94       24.33      4.28 o
   3 -13   5        4.94        5.43      1.56 o
  -5 -12   5        5.28        9.48      1.50 o
  -4 -12   5      133.41      133.95      5.60 o
  -3 -12   5        0.76       -0.43      1.15 o
  -2 -12   5        0.03       -0.63      2.01 o
  -1 -12   5        0.69        1.43      0.90 o
   0 -12   5       10.04       10.80      2.96 o
   1 -12   5        2.69        3.43      1.73 o
   2 -12   5      182.42      199.98     17.06 o
   3 -12   5       46.87       40.84      3.41 o
   4 -12   5        6.09        9.25      2.43 o
  -6 -11   5        0.27        6.81      2.34 o
  -5 -11   5        0.06       -0.23      1.33 o
  -4 -11   5       72.47       71.81      4.21 o
  -3 -11   5       13.92       13.08      1.29 o
  -2 -11   5       68.58       67.90      1.94 o
  -1 -11   5       56.56       50.68      2.22 o
   0 -11   5       26.81       27.75      4.16 o
   1 -11   5       67.21       71.03     16.77 o
   2 -11   5        2.28        0.21      3.29 o
   3 -11   5       18.61       15.49      2.86 o
   4 -11   5        0.02        5.55      4.98 o
   5 -11   5        8.02       17.79      2.08 o
  -6 -10   5       51.68       59.55      2.41 o
  -5 -10   5       57.18       55.65      5.06 o
  -4 -10   5       10.98       19.22      1.45 o
  -3 -10   5       53.60       54.05      2.51 o
  -2 -10   5        8.38        3.61      2.46 o
  -1 -10   5        3.79        4.90      1.59 o
   0 -10   5      319.94      326.63      7.79 o
   1 -10   5       15.67       15.57      1.60 o
   2 -10   5       42.48       41.76      1.78 o
   3 -10   5        7.12       12.05      1.20 o
   4 -10   5        0.03        1.50      1.64 o
   5 -10   5        0.01       -1.82      2.01 o
   6 -10   5       67.32       76.15      4.06 o
  -7  -9   5       39.87       42.90      6.05 o
  -6  -9   5        0.98       -1.03      1.14 o
  -5  -9   5       18.20       16.82      1.10 o
  -4  -9   5       86.05       91.03      2.46 o
  -3  -9   5       15.96       14.40      1.69 o
  -2  -9   5     1301.42     1359.44     25.95 o
  -1  -9   5        1.78        3.10      0.82 o
   0  -9   5       20.02       21.06      1.44 o
   1  -9   5       22.67       24.97      2.92 o
   2  -9   5       16.12       21.63      1.31 o
   3  -9   5       51.32       50.86      4.40 o
   4  -9   5       15.58       13.47      1.63 o
   5  -9   5       27.58       23.92      7.93 o
   6  -9   5       24.51       23.95      3.24 o
  -8  -8   5       14.78       16.83      5.34 o
  -7  -8   5       14.53       20.95      1.83 o
  -6  -8   5       67.10       67.23      1.84 o
  -5  -8   5      139.93      150.31      2.93 o
  -4  -8   5       17.08       15.15      3.93 o
  -3  -8   5     1794.51     1796.54     29.80 o
  -2  -8   5        2.93        3.93      3.15 o
  -1  -8   5       92.58       86.74      2.73 o
   0  -8   5      166.23      169.97      4.15 o
   1  -8   5       46.16       45.98      4.89 o
   2  -8   5       34.59       35.93      1.84 o
   3  -8   5        1.63        1.71      2.55 o
   4  -8   5       21.00       18.42      5.82 o
   5  -8   5       83.56       75.94      6.47 o
   6  -8   5       13.82       18.59      2.97 o
  -8  -7   5        4.61        1.92      1.65 o
  -7  -7   5        1.23        1.59      1.69 o
  -6  -7   5      183.50      184.06      4.00 o
  -5  -7   5       98.28       98.57      2.55 o
  -4  -7   5      269.38      272.56      4.32 o
  -3  -7   5     1356.19     1340.17     38.26 o
  -2  -7   5        0.99        1.56      0.42 o
  -1  -7   5      216.01      212.87      4.82 o
   0  -7   5      339.22      335.44      6.87 o
   1  -7   5       23.61       40.33      2.10 o
   2  -7   5      489.94      526.13     10.87 o
   3  -7   5      131.47      134.59      5.95 o
   4  -7   5       42.56       36.11      1.44 o
   5  -7   5       21.98       20.73      1.23 o
   6  -7   5        8.36        4.86      1.33 o
   7  -7   5        0.54        2.11      0.91 o
  -8  -6   5        9.29        6.49      3.73 o
  -7  -6   5        6.20        6.41      0.77 o
  -6  -6   5      149.52      150.65      3.40 o
  -5  -6   5       25.65       25.94      1.42 o
  -4  -6   5     1182.25     1144.48     17.55 o
  -3  -6   5        2.39        1.91      0.91 o
  -2  -6   5      765.62      743.43     23.04 o
  -1  -6   5       12.68       10.37      1.25 o
   0  -6   5      266.03      304.63      7.84 o
   1  -6   5      162.84      144.55      4.41 o
   2  -6   5       75.96       81.24      1.58 o
   3  -6   5       58.57       58.98      1.59 o
   4  -6   5       48.09       43.19      4.11 o
   5  -6   5        0.12       -0.14      1.28 o
   6  -6   5        0.29        0.66      1.96 o
   7  -6   5        0.69        5.58      1.72 o
  -9  -5   5       60.09       54.25      2.76 o
  -8  -5   5       22.89       23.35      2.02 o
  -7  -5   5        0.11        0.93      0.73 o
  -6  -5   5       11.90       14.69      0.80 o
  -5  -5   5       50.94       52.19      4.16 o
  -4  -5   5      107.02      110.50      6.48 o
  -3  -5   5      425.63      421.70      6.69 o
  -2  -5   5        0.25        2.59      0.59 o
  -1  -5   5       81.89       84.12      1.49 o
   0  -5   5      274.54      297.12      4.43 o
   1  -5   5      438.50      442.61      6.86 o
   2  -5   5        3.49        6.11      1.51 o
   3  -5   5       10.48        7.80      1.65 o
   4  -5   5        6.73        8.51      2.05 o
   5  -5   5       20.90       17.28      3.98 o
   6  -5   5        3.12        3.90      1.83 o
   7  -5   5        7.54        5.94      1.35 o
   8  -5   5        9.16        2.37      1.18 o
  -9  -4   5        1.87        3.53      1.14 o
  -8  -4   5       22.22       18.55      1.32 o
  -7  -4   5      103.39      109.04      2.25 o
  -6  -4   5        3.53        1.50      1.64 o
  -5  -4   5      142.35      135.75      7.58 o
  -4  -4   5      394.31      428.02      7.03 o
  -3  -4   5      259.45      252.33      3.87 o
  -2  -4   5     2893.73     3077.39     39.75 o
  -1  -4   5     1387.06     1442.69     19.25 o
   0  -4   5      298.76      298.82      3.89 o
   1  -4   5      532.16      559.14      7.83 o
   2  -4   5      224.04      243.30      7.14 o
   3  -4   5      106.14      111.41      5.00 o
   4  -4   5       33.73       31.62      0.89 o
   5  -4   5       23.50       25.19      1.00 o
   6  -4   5       10.73        7.80      1.17 o
   8  -4   5        2.05        0.46      1.01 o
  -9  -3   5       16.98       17.08      1.52 o
  -8  -3   5      280.56      304.62      6.86 o
  -7  -3   5      104.88       91.32      1.94 o
  -6  -3   5       70.54       69.31      1.61 o
  -5  -3   5       93.67       91.10     12.56 o
  -4  -3   5       86.32       92.91      9.23 o
  -3  -3   5      247.62      251.86      3.86 o
  -2  -3   5     4436.50     4546.79     58.80 o
  -1  -3   5        7.92       15.52      0.75 o
   0  -3   5      473.83      477.53      9.39 o
   1  -3   5      181.77      165.18      3.07 o
   2  -3   5        0.19        0.51      0.26 o
   3  -3   5        1.24        1.04      0.25 o
   4  -3   5      108.48      100.68      4.17 o
   5  -3   5       74.09       69.46      3.72 o
   6  -3   5        0.08       -0.77      1.96 o
   7  -3   5        2.55        3.20      0.92 o
   8  -3   5       18.94       21.59      1.77 o
  -9  -2   5       32.14       37.29      2.21 o
  -8  -2   5       55.75       54.76      2.28 o
  -7  -2   5       98.22       87.18      2.59 o
  -6  -2   5       15.98       13.96      1.23 o
  -5  -2   5      113.80      121.57      3.35 o
  -4  -2   5      128.38      156.32      6.73 o
  -3  -2   5     1586.27     1690.07     23.98 o
  -2  -2   5        0.06        0.66      0.96 o
  -1  -2   5     1819.19     1908.41     25.09 o
   0  -2   5     1091.48     1040.18     13.95 o
   1  -2   5       52.38       43.58      2.79 o
   2  -2   5     1468.29     1484.26     16.58 o
   3  -2   5       75.09       88.50      1.62 o
   4  -2   5       19.27       19.82      0.57 o
   5  -2   5       48.05       38.86      1.44 o
   6  -2   5        0.17       -0.34      0.33 o
   7  -2   5       17.74       16.12      1.38 o
   8  -2   5       28.42       28.77      2.98 o
  -9  -1   5        0.56        1.39      0.80 o
  -8  -1   5      386.03      399.79     24.31 o
  -7  -1   5      213.39      190.31      8.94 o
  -6  -1   5       26.34       26.56      2.31 o
  -5  -1   5      104.10      107.41      1.72 o
  -4  -1   5        2.57        4.48      0.30 o
  -3  -1   5       17.38       19.43      0.59 o
  -2  -1   5        7.49        9.45      0.62 o
  -1  -1   5        5.77        6.76      0.39 o
   0  -1   5      302.88      309.82      3.55 o
   1  -1   5      148.83      150.79      1.90 o
   2  -1   5       24.03       12.99      0.39 o
   3  -1   5      415.33      433.83      9.40 o
   4  -1   5      139.71      123.27      1.78 o
   5  -1   5      345.64      330.10      7.44 o
   6  -1   5        4.22        0.77      1.05 o
   7  -1   5       15.07       13.41      0.98 o
   8  -1   5        2.52        1.27      1.46 o
  -9   0   5       32.83       26.31      3.01 o
  -8   0   5       94.64       91.33      8.14 o
  -7   0   5       18.21       15.18      2.37 o
  -6   0   5      228.80      240.71      4.06 o
  -5   0   5        5.45        3.40      1.75 o
  -4   0   5      163.22      163.08      5.61 o
  -3   0   5      171.86      177.68      2.61 o
  -2   0   5      344.07      325.81      4.83 o
  -1   0   5     1212.12     1247.60     17.22 o
   0   0   5      604.47      623.44      6.39 o
   1   0   5        1.92        1.00      0.22 o
   2   0   5       54.58       55.49      1.83 o
   3   0   5      299.64      313.75      8.50 o
   4   0   5      270.07      253.19      3.64 o
   5   0   5       56.55       56.18      1.19 o
   6   0   5       40.52       35.21      3.70 o
   7   0   5       17.98        9.96      1.50 o
   8   0   5       68.65       72.26      4.96 o
  -9   1   5        2.31        0.52      1.23 o
  -8   1   5        8.60        7.33      1.22 o
  -7   1   5      151.55      153.37     14.09 o
  -6   1   5       13.73       13.26      3.16 o
  -5   1   5       72.98       77.39      1.84 o
  -4   1   5      364.07      336.37      5.19 o
  -3   1   5       30.88       17.68      1.40 o
  -2   1   5       35.47       42.33      0.79 o
  -1   1   5        8.28       21.83      0.97 o
   0   1   5       85.59       97.16      1.51 o
   1   1   5      565.64      580.76      9.24 o
   2   1   5      207.54      201.40      2.43 o
   3   1   5       46.97       39.96      2.19 o
   4   1   5      118.36      124.15      5.76 o
   5   1   5        2.35        3.85      2.28 o
   6   1   5       14.03       12.58      2.50 o
   7   1   5      131.82      133.44      3.52 o
   8   1   5       17.67       11.19      2.11 o
  -9   2   5       12.52       16.68      3.57 o
  -8   2   5        0.42       -1.63      1.09 o
  -7   2   5        9.41       11.49      1.35 o
  -6   2   5      139.97      138.15      3.02 o
  -5   2   5       16.03       17.93      3.14 o
  -4   2   5      239.85      226.41      3.60 o
  -3   2   5     1044.47     1123.56     13.36 o
  -2   2   5       13.54       22.28      1.69 o
  -1   2   5     2958.74     3222.09     33.99 o
   0   2   5      415.97      427.86      5.23 o
   1   2   5       10.55        6.32      0.69 o
   2   2   5        0.05        0.56      0.77 o
   3   2   5       29.42       21.08      4.28 o
   4   2   5       19.30       20.05      1.99 o
   5   2   5      512.22      496.83     11.86 o
   6   2   5        4.53        4.57      1.16 o
   7   2   5        0.41        2.00      2.06 o
   8   2   5        1.04        8.34      2.21 o
  -9   3   5        2.35        3.25      1.82 o
  -8   3   5       30.74       23.76      4.74 o
  -7   3   5      217.18      215.82     19.34 o
  -6   3   5      113.98      119.48      6.47 o
  -5   3   5        0.00        2.52      0.58 o
  -4   3   5       41.60       38.51      0.88 o
  -3   3   5      660.10      662.16     13.54 o
  -2   3   5      264.12      273.37      3.78 o
  -1   3   5      236.15      258.65      4.93 o
   0   3   5       75.17       59.68      0.96 o
   1   3   5        5.09        5.73      0.23 o
   2   3   5       13.87       15.44      0.75 o
   3   3   5       53.77       47.65      1.32 o
   4   3   5      332.09      333.09      6.28 o
   5   3   5       66.01       81.11      2.41 o
   6   3   5        2.50        1.29      0.70 o
   7   3   5        1.13        1.65      0.74 o
  -9   4   5        0.00       -0.39      0.70 o
  -8   4   5        8.11        8.89      4.86 o
  -7   4   5       18.06       17.95      1.32 o
  -6   4   5      158.22      146.82      3.94 o
  -5   4   5       14.14       10.55      0.82 o
  -4   4   5      301.75      314.56     16.14 o
  -3   4   5       62.78       67.56      1.34 o
  -2   4   5       14.90       30.19      2.03 o
  -1   4   5      264.50      235.46      3.08 o
   0   4   5        7.37       12.55      0.86 o
   1   4   5        1.73        2.14      0.41 o
   2   4   5       89.58       80.76      1.32 o
   3   4   5       30.44       21.27      0.90 o
   4   4   5        8.43        7.69      0.85 o
   5   4   5        2.07        1.11      0.74 o
   6   4   5       28.02       31.73      1.69 o
   7   4   5        2.31        7.87      1.30 o
  -8   5   5        1.20        2.43      3.42 o
  -7   5   5      132.73      144.51      5.15 o
  -6   5   5       14.82       17.86      1.79 o
  -5   5   5        4.99        5.03      1.83 o
  -4   5   5        0.09       -0.97      1.96 o
  -3   5   5       64.44       57.57      3.22 o
  -2   5   5      213.05      206.57      4.66 o
  -1   5   5      641.24      648.45      8.18 o
   0   5   5      349.78      316.51      3.96 o
   1   5   5     2201.65     2120.28     25.70 o
   2   5   5       23.92       23.92      0.61 o
   3   5   5       10.22        7.60      1.94 o
   4   5   5       22.63       22.07      1.04 o
   5   5   5       40.65       44.53      1.78 o
   6   5   5       19.53       15.44      1.21 o
   7   5   5       90.44       97.53      3.77 o
  -7   6   5        8.67        8.79      4.72 o
  -6   6   5       31.69       23.25      1.24 o
  -5   6   5       29.96       35.77      2.84 o
  -4   6   5        8.58        7.59      0.63 o
  -3   6   5      265.29      280.58      5.21 o
  -2   6   5        2.86        4.97      0.56 o
  -1   6   5      597.09      573.38      8.69 o
   0   6   5     2097.53     2074.90     40.52 o
   1   6   5        2.11        2.86      1.18 o
   2   6   5       44.32       37.70      0.95 o
   3   6   5      265.62      265.84      5.17 o
   4   6   5       26.83       25.93      2.53 o
   5   6   5      200.40      181.29      4.28 o
   6   6   5      108.31      124.69      3.84 o
  -8   7   5        0.40        3.60      1.61 o
  -7   7   5       12.33       15.00      4.74 o
  -6   7   5        3.65        5.11      1.20 o
  -5   7   5       13.97       12.51      5.26 o
  -4   7   5       63.13       56.16      1.66 o
  -3   7   5       28.41       33.64      4.15 o
  -2   7   5        5.56        7.37      0.73 o
  -1   7   5      175.59      176.77      5.95 o
   0   7   5     1921.81     1888.14     24.96 o
   1   7   5       14.21       18.12      1.14 o
   2   7   5      254.14      270.27      3.88 o
   3   7   5        6.92        8.69      1.54 o
   4   7   5       41.65       46.18      5.26 o
   5   7   5       45.69       42.56      8.00 o
   6   7   5        0.71        3.84      1.09 o
  -7   8   5       11.85        9.97      4.69 o
  -6   8   5       52.03       61.80      8.94 o
  -5   8   5       41.34       53.62      5.18 o
  -4   8   5       12.00       10.94      0.90 o
  -3   8   5      199.48      211.47      4.22 o
  -2   8   5        3.12        6.52      1.64 o
  -1   8   5      825.31      796.16     12.18 o
   0   8   5       46.45       41.68      1.30 o
   1   8   5      323.38      305.94      7.54 o
   2   8   5       77.68       66.20      2.01 o
   3   8   5       38.15       42.34      3.56 o
   4   8   5      117.66      106.54      3.28 o
   5   8   5        1.74        0.29      0.70 o
  -6   9   5        0.02        1.93      4.16 o
  -5   9   5      232.41      245.88      7.81 o
  -4   9   5        0.31        1.90      1.36 o
  -3   9   5       35.14       38.29      1.41 o
  -2   9   5        0.19       -0.13      0.68 o
  -1   9   5       30.88       34.04      1.50 o
   0   9   5       10.97        9.32      1.25 o
   1   9   5       52.55       52.55      2.22 o
   2   9   5      126.03      132.24      3.56 o
   3   9   5       71.52       66.14      3.29 o
   4   9   5       83.78       97.25      8.33 o
   5   9   5       31.90       45.55      2.71 o
  -6  10   5        0.28       -1.06      3.43 o
  -5  10   5        0.02       -1.56      2.01 o
  -4  10   5      144.28      144.58      4.14 o
  -3  10   5       36.35       31.80      1.78 o
  -2  10   5        0.05        0.22      1.42 o
  -1  10   5       48.40       44.18      2.00 o
   0  10   5        6.40        8.17      2.71 o
   1  10   5      286.49      308.74     20.57 o
   2  10   5       66.44       64.66      9.48 o
   3  10   5        0.07       -0.70      2.14 o
   4  10   5       83.62       93.60      4.62 o
  -4  11   5       36.68       40.36      5.31 o
  -3  11   5        0.68       -0.51      2.50 o
  -2  11   5        7.71        6.07      3.19 o
  -1  11   5        5.54        3.71      1.16 o
   0  11   5       20.59       20.20      5.54 o
   1  11   5       65.63       93.02      3.51 o
   2  11   5       85.73       79.39      4.31 o
  -2  12   5        0.07        1.40      4.35 o
  -1  12   5        1.76        2.51      1.93 o
   0  12   5       31.61       45.42      7.23 o
  -3 -13   6        0.09        2.39      3.61 o
  -2 -13   6        3.62        1.41      1.41 o
  -1 -13   6        5.27        9.36      1.47 o
   0 -13   6        6.51       -0.21      1.65 o
   2 -13   6       21.33       18.01      4.39 o
   3 -13   6        0.05       -3.00      2.00 o
  -5 -12   6        0.55        3.87      1.37 o
  -4 -12   6       12.10        9.37      4.03 o
  -3 -12   6       91.18       91.40      4.80 o
  -2 -12   6        0.15        3.59      1.19 o
  -1 -12   6        7.38        5.15      1.20 o
   0 -12   6       98.86      114.85      4.92 o
   1 -12   6       47.85       49.87      7.22 o
   2 -12   6       96.03       82.95     14.52 o
   3 -12   6        0.37       -0.72      1.65 o
   4 -12   6       10.38       11.06      2.09 o
  -6 -11   6       17.04       18.68      1.68 o
  -5 -11   6        1.27        3.27      1.75 o
  -4 -11   6        4.71        5.68      2.83 o
  -3 -11   6       21.77       25.48      1.84 o
  -2 -11   6       30.84       33.86      2.52 o
  -1 -11   6      232.46      241.13      6.04 o
   0 -11   6        0.00        3.05      0.98 o
   1 -11   6       20.48       20.92      4.51 o
   2 -11   6        0.01       -1.23      1.28 o
   3 -11   6        3.37        3.07      2.78 o
   4 -11   6        0.86        0.47      1.23 o
   5 -11   6        2.92        7.19      1.55 o
  -6 -10   6        0.01        0.90      2.65 o
  -5 -10   6      106.77      106.79      4.84 o
  -4 -10   6       31.06       33.96      5.41 o
  -3 -10   6      112.21      118.27     12.02 o
  -2 -10   6      293.23      289.65     15.62 o
  -1 -10   6        9.36        7.49      3.76 o
   0 -10   6      108.92      107.22      6.68 o
   1 -10   6      119.67      130.61     21.74 o
   2 -10   6        1.95        2.35      3.07 o
   3 -10   6        3.33        7.50      0.93 o
   4 -10   6        4.76        7.76      1.12 o
   5 -10   6        0.23        1.00      1.18 o
  -7  -9   6        0.64        1.82      0.92 o
  -6  -9   6       51.21       50.41      2.18 o
  -5  -9   6       15.15       15.10      3.67 o
  -4  -9   6       64.29       52.47      4.12 o
  -3  -9   6      289.07      300.02      6.98 o
  -2  -9   6       39.03       44.53      2.42 o
  -1  -9   6        1.23        1.62      4.43 o
   0  -9   6      310.71      316.22      6.92 o
   1  -9   6       11.19        5.85      3.34 o
   2  -9   6       62.98       58.96      2.73 o
   3  -9   6        1.51        6.06      2.23 o
   4  -9   6      146.71      107.54      5.17 o
   5  -9   6       60.62       57.11      5.87 o
   6  -9   6       45.06       41.48      7.02 o
  -7  -8   6        9.05        9.90      1.06 o
  -6  -8   6       14.84       16.07      1.88 o
  -5  -8   6       67.00       64.59      5.36 o
  -4  -8   6       21.78       24.22      1.25 o
  -3  -8   6      578.77      601.26     11.96 o
  -2  -8   6      386.48      379.43     23.23 o
  -1  -8   6      241.95      238.28     12.76 o
   0  -8   6       91.78       93.84      8.38 o
   1  -8   6      194.05      192.87      5.82 o
   2  -8   6        3.16       -0.68      1.32 o
   3  -8   6       90.65       86.69      2.49 o
   4  -8   6        0.17        0.82      1.65 o
   5  -8   6       70.11       65.09      3.66 o
   6  -8   6        6.95        9.11      2.23 o
  -8  -7   6       27.23       33.42      1.62 o
  -7  -7   6       88.15       91.12      2.77 o
  -6  -7   6        4.17        7.44      1.55 o
  -5  -7   6        0.90        3.38      0.83 o
  -4  -7   6       95.26       93.27      2.73 o
  -3  -7   6      182.37      192.26      7.56 o
  -2  -7   6      190.54      200.11      5.54 o
  -1  -7   6       63.05       66.77      5.51 o
   0  -7   6        5.90        6.17      1.92 o
   1  -7   6      666.41      676.24     16.92 o
   2  -7   6       56.03       53.87      4.00 o
   3  -7   6      380.27      367.72     16.73 o
   4  -7   6      304.75      289.95      5.00 o
   5  -7   6        0.29        0.86      1.18 o
   6  -7   6        1.53       -0.73      0.59 o
   7  -7   6        1.73        4.75      2.21 o
  -8  -6   6       63.66       72.79      3.81 o
  -7  -6   6        0.16       -1.27      0.96 o
  -6  -6   6      103.09       99.68      5.62 o
  -5  -6   6       81.41       86.13      2.19 o
  -4  -6   6      173.44      172.98      6.16 o
  -3  -6   6       94.60       96.91      2.38 o
  -2  -6   6       63.57       66.16      1.70 o
  -1  -6   6       92.19      100.10      3.58 o
   0  -6   6        0.02       -0.02      1.78 o
   1  -6   6       40.12       39.65      6.80 o
   2  -6   6      951.15      929.06     54.38 o
   3  -6   6       64.45       60.57      2.41 o
   4  -6   6       74.80       70.84      7.04 o
   5  -6   6        4.58        5.92      1.88 o
   6  -6   6       17.59       24.17      1.53 o
   7  -6   6        0.13        0.00      0.91 o
  -9  -5   6       12.31       19.45      2.75 o
  -8  -5   6      104.78       98.71      2.74 o
  -7  -5   6       61.54       56.71      8.50 o
  -6  -5   6      194.84      192.83      4.13 o
  -5  -5   6       98.84       94.70      2.43 o
  -4  -5   6        0.16        4.27      3.41 o
  -3  -5   6      107.41      107.17      2.28 o
  -2  -5   6       55.68       37.19      3.50 o
  -1  -5   6      108.97      119.70      2.01 o
   0  -5   6       84.81       74.07      3.38 o
   1  -5   6      344.96      331.87      9.11 o
   2  -5   6       91.63       95.87      1.86 o
   3  -5   6        0.23        1.38      0.39 o
   4  -5   6       12.37        7.29      1.63 o
   5  -5   6       29.39       27.56      1.77 o
   6  -5   6       67.53       56.32      2.16 o
   7  -5   6        1.11        0.91      0.82 o
  -9  -4   6       50.85       54.05      3.37 o
  -8  -4   6        2.11        0.79      0.61 o
  -7  -4   6       25.58       24.23      2.71 o
  -6  -4   6        5.44        6.64      0.87 o
  -5  -4   6      132.76      132.78      6.17 o
  -4  -4   6        3.50        0.58      0.55 o
  -3  -4   6      193.45      186.56      3.32 o
  -2  -4   6      221.68      251.46      3.96 o
  -1  -4   6     2636.48     2780.36     36.71 o
   0  -4   6       68.93       63.16      2.35 o
   1  -4   6        0.49        0.42      0.24 o
   2  -4   6      580.76      577.02      8.63 o
   3  -4   6      135.27      129.50      3.06 o
   4  -4   6      119.15      113.65      3.60 o
   5  -4   6        6.24        5.87      1.65 o
   6  -4   6       12.68       11.58      0.98 o
   7  -4   6       25.84       20.02      2.57 o
   8  -4   6        6.97       -0.18      1.93 o
  -9  -3   6        0.22       -1.31      1.13 o
  -8  -3   6       18.61       18.20      1.01 o
  -7  -3   6       77.66       84.83      3.17 o
  -6  -3   6        8.68       12.01      1.51 o
  -5  -3   6        1.65        0.54      1.78 o
  -4  -3   6      123.33      117.59      2.56 o
  -3  -3   6        8.56       10.13      0.60 o
  -2  -3   6      786.05      818.19     20.24 o
  -1  -3   6      248.53      223.84      3.22 o
   0  -3   6       20.27       25.40      0.86 o
   1  -3   6      115.50      119.41      1.77 o
   2  -3   6     1060.78     1072.60     22.85 o
   3  -3   6       24.49       23.22      1.07 o
   4  -3   6       39.28       32.46      1.31 o
   5  -3   6      353.71      348.76      6.65 o
   6  -3   6        6.15        7.42      1.10 o
   7  -3   6        1.34        2.28      1.01 o
   8  -3   6        0.10        1.45      0.92 o
  -9  -2   6       32.48       46.53      4.43 o
  -8  -2   6      112.39      126.34      3.40 o
  -7  -2   6       20.68       18.95      1.69 o
  -6  -2   6       69.00       65.84      2.98 o
  -5  -2   6       90.74       96.52      2.67 o
  -4  -2   6       64.32       75.22      6.60 o
  -3  -2   6       60.27       45.53      1.93 o
  -2  -2   6      227.00      222.85      6.72 o
  -1  -2   6        4.91        4.79      0.88 o
   0  -2   6      795.37      816.79     10.35 o
   1  -2   6      461.74      464.77      5.24 o
   2  -2   6       26.94       17.67      0.48 o
   3  -2   6      257.11      244.32      5.69 o
   4  -2   6      170.02      174.79      5.19 o
   5  -2   6        4.02        3.49      0.32 o
   6  -2   6        3.42        4.30      1.37 o
   7  -2   6        0.03        0.37      0.72 o
   8  -2   6        0.15        0.09      2.22 o
  -9  -1   6        9.51        6.91      1.15 o
  -8  -1   6        0.90        0.50      2.06 o
  -7  -1   6      353.06      351.29     21.03 o
  -6  -1   6       44.57       45.89      1.28 o
  -5  -1   6        0.61        1.64      0.82 o
  -4  -1   6        1.26        1.45      0.28 o
  -3  -1   6      239.76      221.88      3.12 o
  -2  -1   6      108.72      114.99      1.81 o
  -1  -1   6      764.11      751.51      8.50 o
   0  -1   6       21.26       25.58      0.77 o
   1  -1   6      625.39      699.77     10.63 o
   2  -1   6       30.51       35.25      0.68 o
   3  -1   6      220.42      213.18      6.70 o
   4  -1   6        9.73       11.39      0.43 o
   5  -1   6        0.01        0.78      0.26 o
   6  -1   6        5.10        5.05      1.21 o
   7  -1   6        0.24        4.46      1.82 o
   8  -1   6       35.01       30.42      2.48 o
  -9   0   6       43.26       47.17      3.62 o
  -8   0   6      129.51      130.22     17.87 o
  -7   0   6       33.92       32.26      4.62 o
  -6   0   6       55.62       49.98      1.24 o
  -5   0   6        9.52        8.65      0.69 o
  -4   0   6       77.82       72.14      2.91 o
  -3   0   6        0.02        0.24      0.69 o
  -2   0   6      239.65      232.96      3.10 o
  -1   0   6     1411.62     1468.99     19.25 o
   0   0   6       58.05       85.68      3.19 o
   1   0   6      818.25      861.00     18.82 o
   2   0   6       16.22       11.84      0.35 o
   3   0   6        2.49        1.48      0.28 o
   4   0   6        0.55        0.37      0.19 o
   5   0   6        2.45        3.31      0.22 o
   6   0   6        8.54        9.51      3.35 o
   7   0   6       17.23       16.03      5.36 o
   8   0   6       35.35       29.17      3.61 o
  -9   1   6       26.60       30.42      1.88 o
  -8   1   6       66.73       77.98      2.65 o
  -7   1   6       80.69       75.26      6.44 o
  -6   1   6       58.06       58.21      6.57 o
  -5   1   6      421.55      418.14     13.26 o
  -4   1   6       26.64       31.90      3.64 o
  -3   1   6      128.59      120.99      2.42 o
  -2   1   6        1.06        0.32      0.41 o
  -1   1   6        7.51        4.50      0.38 o
   0   1   6       48.64       33.47      2.60 o
   1   1   6      232.18      283.27      3.25 o
   2   1   6        0.12        0.68      0.29 o
   3   1   6      309.09      301.46     16.42 o
   4   1   6        0.11       -0.78      0.82 o
   5   1   6        1.04       -1.04      0.87 o
   6   1   6      111.82      109.28     12.27 o
   7   1   6       68.64       60.81      2.73 o
  -9   2   6        0.12       -0.56      0.67 o
  -8   2   6        6.93        9.25      2.79 o
  -7   2   6       78.74       83.76      3.71 o
  -6   2   6      397.21      392.84      8.77 o
  -5   2   6      560.59      531.74     16.50 o
  -4   2   6       34.34       43.87      2.02 o
  -3   2   6       91.65       95.22      1.86 o
  -2   2   6       17.09       29.11      1.54 o
  -1   2   6      633.89      798.01     10.52 o
   0   2   6        9.44        9.05      0.72 o
   1   2   6       23.87       21.97      0.49 o
   2   2   6        0.18        0.07      0.32 o
   3   2   6      283.48      265.32      7.58 o
   4   2   6        2.20        1.68      1.18 o
   5   2   6      227.67      237.19     25.09 o
   6   2   6        0.22        1.42      1.60 o
   7   2   6       23.03       21.58      2.92 o
  -9   3   6       31.27       28.89      3.40 o
  -8   3   6        2.41       14.75      6.20 o
  -7   3   6        0.12        1.04      2.24 o
  -6   3   6      892.51      871.02     15.10 o
  -5   3   6      505.49      519.10      9.08 o
  -4   3   6       41.23       49.31      1.04 o
  -3   3   6      214.91      223.05      3.57 o
  -2   3   6       42.37       60.82      2.76 o
  -1   3   6       23.27       18.83      2.53 o
   0   3   6       23.20       18.81      1.75 o
   1   3   6       23.55       22.23      2.26 o
   2   3   6      153.55      133.69      2.12 o
   3   3   6      249.17      262.29      4.62 o
   4   3   6       53.64       56.90      1.73 o
   5   3   6        5.08        5.39      0.84 o
   6   3   6        0.54       -1.23      0.82 o
   7   3   6       51.33       56.65      7.05 o
  -9   4   6        1.30       -0.02      2.69 o
  -8   4   6       10.69        9.39      1.21 o
  -7   4   6      155.90      162.63      5.66 o
  -6   4   6      287.98      312.39      6.91 o
  -5   4   6      160.90      144.05      3.77 o
  -4   4   6        0.87        2.05      0.41 o
  -3   4   6      497.44      497.06     15.30 o
  -2   4   6       73.96       63.27      1.18 o
  -1   4   6      142.13      135.93      2.68 o
   0   4   6       88.33       88.89      5.56 o
   1   4   6       26.00       26.19      0.73 o
   2   4   6        1.98        1.49      0.19 o
   3   4   6      574.72      548.62      9.85 o
   4   4   6      228.20      238.39      4.73 o
   5   4   6       15.70       23.49      1.57 o
   6   4   6       40.44       37.67      1.76 o
   7   4   6        0.43       -1.51      1.01 o
  -8   5   6        2.32        1.11      2.11 o
  -7   5   6       23.29       27.78      3.77 o
  -6   5   6        0.00        0.43      0.52 o
  -5   5   6       12.02       12.38      0.57 o
  -4   5   6        0.38        1.72      2.05 o
  -3   5   6       24.82       28.85      0.92 o
  -2   5   6       44.51       42.56      3.29 o
  -1   5   6      411.64      408.94      5.79 o
   0   5   6      777.36      750.40     10.18 o
   1   5   6       45.23       44.44      3.72 o
   2   5   6       69.59       69.88      1.18 o
   3   5   6      237.31      227.52     11.78 o
   4   5   6       82.14       86.53      2.31 o
   5   5   6       37.41       40.91      1.59 o
   6   5   6       17.53       12.71      1.09 o
  -8   6   6        6.74       15.88      2.17 o
  -7   6   6       25.10       29.47      2.24 o
  -6   6   6        0.07        0.84      2.70 o
  -5   6   6       11.95       10.07      3.46 o
  -4   6   6      152.54      136.47      2.99 o
  -3   6   6      173.50      181.12      3.55 o
  -2   6   6      269.72      270.94      6.48 o
  -1   6   6      235.44      210.90      3.28 o
   0   6   6        6.40        4.61      0.38 o
   1   6   6      592.14      569.34      7.40 o
   2   6   6       11.94        8.88      0.45 o
   3   6   6       28.06       32.44      2.10 o
   4   6   6      152.56      164.20     12.12 o
   5   6   6       12.67       15.14      1.19 o
   6   6   6       41.12       44.91      2.56 o
  -7   7   6        4.44        1.99      3.02 o
  -6   7   6        0.66        0.32      0.81 o
  -5   7   6      212.07      220.97     13.05 o
  -4   7   6       13.67       12.82      4.25 o
  -3   7   6      343.73      320.94     12.34 o
  -2   7   6       42.15       36.50      1.38 o
  -1   7   6       36.47       33.07      1.68 o
   0   7   6      140.93      136.97      4.47 o
   1   7   6       64.78       61.07      1.37 o
   2   7   6       46.75       48.27      1.45 o
   3   7   6        9.75        7.33      1.16 o
   4   7   6       32.06       34.41      1.43 o
   5   7   6        9.69       17.93      1.54 o
  -7   8   6       18.65       26.35      4.38 o
  -6   8   6      107.00      110.92      5.19 o
  -5   8   6       28.77       26.88      3.08 o
  -4   8   6       55.89       66.40      2.22 o
  -3   8   6      144.21      137.52     10.33 o
  -2   8   6      400.77      421.89      7.76 o
  -1   8   6       17.28       15.04      3.97 o
   0   8   6       91.50       95.93      2.38 o
   1   8   6       45.92       46.33      1.42 o
   2   8   6       41.55       43.82      7.07 o
   3   8   6        0.01        1.19      1.10 o
   4   8   6        8.13        8.49      1.03 o
   5   8   6      110.75      133.12      7.82 o
  -6   9   6      162.23      171.61      7.05 o
  -5   9   6       46.96       58.20      5.11 o
  -4   9   6        0.26       -1.34      0.90 o
  -3   9   6       56.36       70.02      2.20 o
  -2   9   6        4.45        7.59      1.07 o
  -1   9   6       11.43       12.16      1.84 o
   0   9   6      112.96      116.69     10.99 o
   1   9   6       77.63       75.23      5.30 o
   2   9   6       60.76       64.15      3.27 o
   3   9   6       55.66       46.26      3.05 o
   4   9   6       17.76       24.62      2.43 o
  -5  10   6        7.13       10.43      2.59 o
  -4  10   6       20.00       32.43      2.22 o
  -3  10   6        0.05       -0.36      0.74 o
  -2  10   6        2.01        2.00      3.05 o
  -1  10   6       51.24       47.18      9.11 o
   0  10   6       17.44       15.29      1.74 o
   1  10   6        4.02        0.95      1.78 o
   2  10   6      388.95      417.40     18.12 o
   3  10   6        6.18        4.89      1.31 o
  -4  11   6        5.06        7.87      1.48 o
  -3  11   6       15.70       20.89      1.59 o
  -2  11   6       43.26       46.05     10.63 o
  -1  11   6        0.07        3.27      2.56 o
   0  11   6       76.18       81.57      3.29 o
   1  11   6      147.60      159.48      5.18 o
  -3 -13   7       38.66       36.18      3.35 o
  -2 -13   7       87.13      104.87     17.22 o
  -1 -13   7       11.98       11.29      3.51 o
   0 -13   7        6.02        6.52      2.76 o
   2 -13   7        5.01        4.04      2.98 o
  -4 -12   7        3.40        6.99      1.60 o
  -3 -12   7        0.04        1.84      1.08 o
  -2 -12   7        6.42        3.91      1.92 o
  -1 -12   7       46.79       48.52      4.46 o
   0 -12   7       46.49       42.77      3.55 o
   1 -12   7        1.44       -0.13      1.86 o
   2 -12   7       13.35       11.10      1.47 o
   3 -12   7        0.03        0.14      1.31 o
  -5 -11   7       35.07       42.79      2.29 o
  -4 -11   7       75.57       67.86      4.53 o
  -3 -11   7       18.96       21.23      3.97 o
  -2 -11   7       15.70       21.87      3.31 o
  -1 -11   7       51.96       49.90      2.87 o
   0 -11   7        4.87        7.94      1.22 o
   1 -11   7       50.93       55.48      3.92 o
   2 -11   7       45.62       42.16      1.97 o
   3 -11   7        0.68        1.22      0.82 o
   4 -11   7        0.35        0.48      1.47 o
  -6 -10   7        5.18        5.53      0.85 o
  -5 -10   7       79.36       76.37      8.24 o
  -4 -10   7       20.61       16.05      4.73 o
  -3 -10   7       41.20       38.80      2.03 o
  -2 -10   7      172.23      184.90      8.52 o
  -1 -10   7      262.78      275.93     18.47 o
   0 -10   7        2.05       -1.22      1.00 o
   1 -10   7       16.42       14.44      3.20 o
   2 -10   7        1.54        0.73      2.78 o
   3 -10   7       30.82       35.05      5.19 o
   4 -10   7        0.07       -3.14      2.09 o
   5 -10   7        5.65        4.03      1.46 o
  -7  -9   7       12.95       14.76      1.70 o
  -6  -9   7        5.54        8.97      1.91 o
  -5  -9   7        3.82        4.52      3.02 o
  -4  -9   7       73.54       70.97      4.46 o
  -3  -9   7        3.78        2.91      1.32 o
  -2  -9   7      490.48      467.73     10.17 o
  -1  -9   7       24.74       18.25      0.88 o
   0  -9   7        0.83        0.75      3.20 o
   1  -9   7      146.43      142.76     15.06 o
   2  -9   7        6.26       12.64      3.03 o
   3  -9   7       47.43       45.28      2.54 o
   4  -9   7       22.11       20.82      1.93 o
   5  -9   7       13.18       17.60      2.50 o
   6  -9   7        8.19        8.39      1.44 o
  -7  -8   7       13.48       12.71      1.22 o
  -6  -8   7        1.92        0.45      0.91 o
  -5  -8   7        6.67        7.83      0.76 o
  -4  -8   7       79.44       76.42      2.50 o
  -3  -8   7       25.13       19.31      1.33 o
  -2  -8   7        2.63        6.02      1.38 o
  -1  -8   7      114.92      104.14      2.95 o
   0  -8   7       44.57       45.69      2.08 o
   1  -8   7        8.79        8.31      2.57 o
   2  -8   7       63.55       65.02      6.85 o
   3  -8   7       15.18       19.33      2.19 o
   4  -8   7        9.27        8.51      3.29 o
   5  -8   7       13.56        8.54      4.67 o
   6  -8   7        0.85        0.91      1.37 o
  -8  -7   7       47.61       40.07      6.23 o
  -7  -7   7        0.00        1.50      0.68 o
  -6  -7   7        7.94        8.12      1.15 o
  -5  -7   7       82.30       88.81      6.84 o
  -4  -7   7      154.97      129.55      5.65 o
  -3  -7   7      110.83      111.90      2.56 o
  -2  -7   7        4.16        6.84      4.12 o
  -1  -7   7        3.36        3.31      1.18 o
   0  -7   7        2.28        3.03      1.66 o
   1  -7   7       80.18       74.98      2.75 o
   2  -7   7      325.26      339.89     16.57 o
   3  -7   7       19.54       23.96      1.08 o
   4  -7   7       18.38       12.83      0.83 o
   5  -7   7        0.13        1.95      0.77 o
   6  -7   7        0.18        0.37      1.37 o
  -8  -6   7        1.22        5.57      2.78 o
  -7  -6   7        1.71        1.96      0.83 o
  -6  -6   7        1.61        0.59      1.96 o
  -5  -6   7       13.27       15.42      4.09 o
  -4  -6   7       91.38       90.37      3.92 o
  -3  -6   7      184.82      177.70      9.33 o
  -2  -6   7        1.34        1.99      1.69 o
  -1  -6   7      348.36      372.36      8.05 o
   0  -6   7      852.95      888.34     16.60 o
   1  -6   7       91.37       78.77      2.23 o
   2  -6   7       17.24       14.62      1.14 o
   3  -6   7       74.35       71.93      4.09 o
   4  -6   7       67.96       63.95      3.77 o
   5  -6   7        0.01        0.48      1.10 o
   6  -6   7        0.54        2.00      1.01 o
   7  -6   7        0.05       -1.95      1.30 o
  -8  -5   7       62.64       66.67      5.71 o
  -7  -5   7       73.46       73.22      2.00 o
  -6  -5   7        2.74        3.13      2.11 o
  -5  -5   7      120.19       91.28      9.46 o
  -4  -5   7      389.09      380.23      9.50 o
  -3  -5   7       33.07       30.51      1.33 o
  -2  -5   7      222.11      227.42      9.57 o
  -1  -5   7     1200.76     1266.53     54.33 o
   0  -5   7       10.78        6.71      0.30 o
   1  -5   7       56.18       50.17      1.36 o
   2  -5   7      613.77      618.72     11.24 o
   3  -5   7        0.01       -0.39      2.65 o
   4  -5   7      116.01      106.73      9.80 o
   5  -5   7        1.93        1.57      0.78 o
   6  -5   7        0.00        0.85      2.06 o
   7  -5   7       34.36       35.59      2.28 o
  -9  -4   7       71.30       84.65     15.98 o
  -8  -4   7        2.98        1.44      1.46 o
  -7  -4   7       26.39       23.02      1.24 o
  -6  -4   7      233.42      211.17      7.79 o
  -5  -4   7      140.57      133.91      3.55 o
  -4  -4   7      136.51      133.24     13.16 o
  -3  -4   7      336.49      327.66      6.97 o
  -2  -4   7       67.40       67.77      1.65 o
  -1  -4   7      101.68      104.12      1.91 o
   0  -4   7       75.03       68.32      3.23 o
   1  -4   7      347.11      349.35      6.81 o
   2  -4   7      242.80      240.13      3.45 o
   3  -4   7      592.09      579.27     27.10 o
   4  -4   7        5.48        4.12      0.43 o
   5  -4   7       16.37       17.37      1.84 o
   6  -4   7       25.58       29.04      1.48 o
   7  -4   7        4.36        3.55      0.90 o
  -9  -3   7       47.36       51.50      2.48 o
  -8  -3   7        0.01       -1.27      0.84 o
  -7  -3   7      182.86      162.08      3.22 o
  -6  -3   7      258.98      231.04      9.21 o
  -5  -3   7        0.01        3.03      0.93 o
  -4  -3   7      113.68      129.82      9.96 o
  -3  -3   7       72.44       59.75      1.57 o
  -2  -3   7        0.44        0.81      0.35 o
  -1  -3   7       83.02       79.81      2.55 o
   0  -3   7       21.54       19.13      0.67 o
   1  -3   7        8.21        9.07      0.38 o
   2  -3   7       56.35       50.30      2.36 o
   3  -3   7      740.53      728.47      8.57 o
   4  -3   7        4.01        3.58      0.48 o
   5  -3   7      122.08      113.89      3.78 o
   6  -3   7       36.86       37.47      5.34 o
   7  -3   7        0.58        0.17      2.24 o
  -9  -2   7        3.81        5.45      2.33 o
  -8  -2   7       36.60       41.68      8.54 o
  -7  -2   7      303.38      266.99      4.71 o
  -6  -2   7       18.34       20.55      2.61 o
  -5  -2   7      194.25      196.22     12.32 o
  -4  -2   7      146.12      136.84      2.92 o
  -3  -2   7      192.89      172.92      2.93 o
  -2  -2   7      368.04      352.90      4.91 o
  -1  -2   7       28.62       28.88      0.76 o
   0  -2   7      340.19      347.21      4.45 o
   1  -2   7      222.28      211.06      2.80 o
   2  -2   7      275.02      275.24      4.28 o
   3  -2   7      326.48      331.45      3.92 o
   4  -2   7      458.54      454.16      8.97 o
   5  -2   7       15.89       14.90      2.64 o
   6  -2   7       11.88       13.43      1.75 o
   7  -2   7        0.78       -0.40      2.87 o
  -9  -1   7       95.65       97.02      4.91 o
  -8  -1   7        2.15        0.75      0.80 o
  -7  -1   7        6.66       16.35      1.47 o
  -6  -1   7       21.40       20.26      1.18 o
  -5  -1   7        1.78        0.79      0.59 o
  -4  -1   7       13.95       14.83      1.14 o
  -3  -1   7      343.12      325.38      4.59 o
  -2  -1   7      254.36      213.16      2.88 o
  -1  -1   7      371.22      371.28      4.41 o
   0  -1   7        9.94        5.19      0.51 o
   1  -1   7      197.37      210.58      4.17 o
   2  -1   7      159.18      170.99      2.20 o
   3  -1   7       68.90       66.86      1.71 o
   4  -1   7       35.67       34.49      3.67 o
   5  -1   7       58.02       51.77      3.99 o
   6  -1   7        0.71       -0.28      0.73 o
   7  -1   7       33.61       42.80      2.74 o
  -9   0   7        3.54        4.01      4.20 o
  -8   0   7       10.59       12.84      1.30 o
  -7   0   7      121.56      124.68      6.23 o
  -6   0   7      159.35      163.14     11.38 o
  -5   0   7      291.35      300.77      6.50 o
  -4   0   7      332.03      319.74      5.25 o
  -3   0   7      730.74      723.24     10.08 o
  -2   0   7        5.60        2.04      0.86 o
  -1   0   7      122.05      123.41      2.08 o
   0   0   7      112.08      115.75      1.78 o
   1   0   7        0.15        0.10      0.50 o
   2   0   7       12.66       10.53      1.98 o
   3   0   7       39.93       39.07      2.55 o
   4   0   7      142.90      138.41      3.03 o
   5   0   7       57.23       62.23      1.92 o
   6   0   7       70.98       71.04      2.56 o
   7   0   7       27.78       23.45      1.82 o
  -9   1   7       86.26      106.25      4.05 o
  -8   1   7      135.29      136.11      4.02 o
  -7   1   7       25.26       28.95      1.64 o
  -6   1   7      350.07      350.16     16.06 o
  -5   1   7      666.71      660.07     18.10 o
  -4   1   7       11.72       10.22      0.90 o
  -3   1   7      182.22      196.22      3.76 o
  -2   1   7     1184.09     1212.11     21.66 o
  -1   1   7      169.59      197.89      2.58 o
   0   1   7       22.54       21.98      0.51 o
   1   1   7       26.65       26.75      0.56 o
   2   1   7       31.75       31.13      0.75 o
   3   1   7       44.00       45.37      1.38 o
   4   1   7      404.90      404.20      7.76 o
   5   1   7      121.04      124.27      3.41 o
   6   1   7       82.19       79.60      2.14 o
   7   1   7       47.03       44.02      5.43 o
  -9   2   7        0.06        3.06      2.46 o
  -8   2   7        2.39        7.70      5.08 o
  -7   2   7       14.57       12.54      1.98 o
  -6   2   7      285.85      268.01     17.62 o
  -5   2   7       90.33       94.32      2.03 o
  -4   2   7       79.93       77.81      2.95 o
  -3   2   7       93.82       89.40      1.41 o
  -2   2   7        0.43       -0.06      0.45 o
  -1   2   7      489.92      449.69      5.25 o
   0   2   7      143.58      136.45      3.25 o
   1   2   7       94.06       85.78      2.49 o
   2   2   7       59.36       61.54      1.06 o
   3   2   7       65.59       51.41      2.06 o
   4   2   7        6.64        5.50      2.82 o
   5   2   7      142.43      143.50      3.44 o
   6   2   7       13.03       12.58      1.09 o
   7   2   7        1.18        0.37      0.81 o
  -9   3   7        6.83        8.13      4.58 o
  -8   3   7       29.86       33.76      1.97 o
  -7   3   7        7.79        9.91      3.68 o
  -6   3   7       73.66       78.99      3.70 o
  -5   3   7       50.66       44.46      1.21 o
  -4   3   7        0.57        0.91      0.32 o
  -3   3   7       73.27       72.75      1.86 o
  -2   3   7      531.40      549.13      7.62 o
  -1   3   7      257.10      244.64      2.93 o
   0   3   7       40.48       43.17      0.93 o
   1   3   7      468.75      459.25      6.51 o
   2   3   7     1068.29     1082.95     17.25 o
   3   3   7      145.77      143.74      3.23 o
   4   3   7       30.16       35.59      1.37 o
   5   3   7      308.59      314.17      6.44 o
   6   3   7       56.63       68.39      2.84 o
   7   3   7       21.49       23.49      2.04 o
  -8   4   7        6.97       11.21      1.58 o
  -7   4   7        0.10       -0.95      0.64 o
  -6   4   7       10.03        8.36      1.55 o
  -5   4   7        0.01        1.10      0.96 o
  -4   4   7       12.97       10.66      0.70 o
  -3   4   7        5.17        3.70      2.41 o
  -2   4   7      186.32      185.47      2.95 o
  -1   4   7      140.90      134.10      2.45 o
   0   4   7      584.20      567.69      7.89 o
   1   4   7       41.31       38.10      1.12 o
   2   4   7       70.57       64.04      1.61 o
   3   4   7       13.52       10.94      1.08 o
   4   4   7       56.55       68.07      2.05 o
   5   4   7       11.19       16.51      1.09 o
   6   4   7       63.67       74.36      2.97 o
  -8   5   7        0.92        2.99      2.06 o
  -7   5   7        4.15        8.23      1.90 o
  -6   5   7        3.00        8.54      1.72 o
  -5   5   7       63.71       59.10      4.27 o
  -4   5   7       22.99       24.83      2.75 o
  -3   5   7      168.13      139.42      7.59 o
  -2   5   7      119.30      122.91      4.69 o
  -1   5   7       36.49       37.77      2.61 o
   0   5   7       61.14       60.72      1.19 o
   1   5   7     1933.08     1890.07     24.98 o
   2   5   7        7.29        6.41      0.31 o
   3   5   7       29.69       30.22      1.47 o
   4   5   7       25.10       24.06      1.41 o
   5   5   7       45.05       48.97      1.87 o
   6   5   7       27.61       23.40      1.85 o
  -8   6   7        8.36       13.46      5.68 o
  -7   6   7        0.05        1.03      4.52 o
  -6   6   7       19.00       22.04      5.87 o
  -5   6   7       58.63       60.61      2.31 o
  -4   6   7        2.78        6.09      1.80 o
  -3   6   7       23.80       20.74      0.90 o
  -2   6   7      392.84      397.62     14.74 o
  -1   6   7      568.10      556.90     16.75 o
   0   6   7        1.51        2.55      0.63 o
   1   6   7       14.78       11.15      2.16 o
   2   6   7        0.67       -0.24      0.64 o
   3   6   7       77.62       73.05      2.12 o
   4   6   7        2.02        8.78      1.19 o
   5   6   7      129.94      139.86      4.75 o
  -7   7   7        4.94        1.65      2.18 o
  -6   7   7        0.88       -0.93      1.69 o
  -5   7   7       22.60       16.06      1.47 o
  -4   7   7      488.23      449.79     14.72 o
  -3   7   7        3.57        4.10      1.28 o
  -2   7   7        5.16        8.39      1.38 o
  -1   7   7      176.17      181.59      3.81 o
   0   7   7        8.54       10.91      0.87 o
   1   7   7        6.69        6.90      0.65 o
   2   7   7        1.98        2.18      2.37 o
   3   7   7       34.44       37.44      1.75 o
   4   7   7       72.39       72.56      2.60 o
   5   7   7       40.94       49.78      2.29 o
  -6   8   7        1.47        0.85      1.13 o
  -5   8   7       39.83       39.74      2.02 o
  -4   8   7        7.70       10.39      2.23 o
  -3   8   7        2.82        4.52      1.06 o
  -2   8   7       29.28       28.87      4.34 o
  -1   8   7       66.73       73.38      5.63 o
   0   8   7        0.04       -0.61      0.65 o
   1   8   7       25.75       24.37      6.17 o
   2   8   7      148.56      169.62     13.93 o
   3   8   7      151.41      176.68      7.30 o
   4   8   7        2.08       10.44      1.86 o
  -6   9   7       14.71       13.86      3.64 o
  -5   9   7       79.73       77.66      4.16 o
  -4   9   7       10.27       14.04      1.89 o
  -3   9   7        1.09        2.56      0.81 o
  -2   9   7        0.11        2.85      2.75 o
  -1   9   7       19.33       22.80      3.98 o
   0   9   7       59.58       60.50      2.93 o
   1   9   7       73.55       79.27      2.82 o
   2   9   7       37.40       43.52      5.80 o
   3   9   7       40.73       58.33     12.05 o
  -4  10   7        3.72        2.90      3.93 o
  -3  10   7       66.64       72.50      4.86 o
  -2  10   7        5.00        4.14      0.91 o
  -1  10   7        0.59        1.22      0.71 o
   0  10   7        1.94        3.38      3.16 o
   1  10   7        0.15        3.84      2.51 o
   2  10   7       22.09       30.61      3.84 o
  -2  11   7        0.40        0.64      1.91 o
  -1  11   7       50.11       59.53      2.70 o
   0  11   7        0.00        4.39      1.72 o
  -2 -13   8        6.70        3.49      2.42 o
  -1 -13   8       11.14        9.16      4.26 o
   0 -13   8       59.65       57.07      7.04 o
   1 -13   8        4.32        8.75      4.69 o
  -4 -12   8       22.87       24.31      2.61 o
  -3 -12   8        5.93        9.75      1.31 o
  -2 -12   8        1.28        1.01      1.79 o
  -1 -12   8       95.74       97.41      3.84 o
   0 -12   8        0.75       -1.01      1.68 o
   1 -12   8       16.24       18.46      2.64 o
   2 -12   8        1.39        1.87      5.53 o
   3 -12   8        1.23        2.55      1.83 o
  -5 -11   8        1.06       -1.49      1.00 o
  -4 -11   8        6.43        7.73      1.28 o
  -3 -11   8        0.84        0.23      2.06 o
  -2 -11   8       36.31       35.88      4.98 o
  -1 -11   8      131.51      134.59      4.10 o
   0 -11   8       13.35       11.82      1.58 o
   1 -11   8       16.89       15.62      1.95 o
   2 -11   8        4.98        1.55      1.30 o
   3 -11   8       42.37       60.81      5.42 o
   4 -11   8        0.00        6.13      1.85 o
  -6 -10   8       94.95      106.86      4.37 o
  -5 -10   8        0.43        3.61      1.44 o
  -4 -10   8       84.59       84.56      2.95 o
  -3 -10   8       10.92       12.06      1.54 o
  -2 -10   8      102.06       97.64      5.82 o
  -1 -10   8       13.36       17.39      3.41 o
   0 -10   8       54.58       53.43      4.38 o
   1 -10   8        1.48        0.11      1.33 o
   2 -10   8       22.27       23.12      2.68 o
   3 -10   8        0.01        0.44      1.33 o
   4 -10   8        6.62        1.35      4.07 o
   5 -10   8       12.24       13.66      1.78 o
  -7  -9   8        8.11       11.74      1.31 o
  -6  -9   8      124.59      118.23      6.36 o
  -5  -9   8       66.90       62.23      2.18 o
  -4  -9   8       66.14       81.02      2.25 o
  -3  -9   8       76.64       77.91      2.87 o
  -2  -9   8      109.13      100.96      3.09 o
  -1  -9   8      122.55      128.62      3.84 o
   0  -9   8      105.31      106.50      5.90 o
   1  -9   8       25.25       27.28      6.93 o
   2  -9   8       49.57       54.43      3.57 o
   3  -9   8        1.59        1.40      1.16 o
   4  -9   8       72.25       84.27      3.28 o
   5  -9   8       27.13       29.71      2.26 o
  -7  -8   8       66.95       77.25      2.58 o
  -6  -8   8       15.07       12.78      1.38 o
  -5  -8   8        0.00        0.40      3.05 o
  -4  -8   8      111.39      108.78      2.74 o
  -3  -8   8      101.92       90.38      5.83 o
  -2  -8   8        5.11        1.79      0.96 o
  -1  -8   8       32.23       28.29      1.78 o
   0  -8   8       14.54       18.36      1.80 o
   1  -8   8       39.75       52.33      4.24 o
   2  -8   8        1.58        1.85      1.06 o
   3  -8   8       49.19       56.45      2.14 o
   4  -8   8        9.18       17.79      4.10 o
   5  -8   8        0.44        1.19      2.60 o
   6  -8   8        0.08        7.01      2.53 o
  -8  -7   8       21.50       20.20      1.68 o
  -7  -7   8       40.27       42.97      4.47 o
  -6  -7   8       23.50       25.06      2.58 o
  -5  -7   8       88.25       79.74      2.23 o
  -4  -7   8      171.25      172.82      3.73 o
  -3  -7   8      188.00      168.37      3.34 o
  -2  -7   8       52.88       50.90      3.76 o
  -1  -7   8       60.20       56.51      2.02 o
   0  -7   8       60.10       62.84      9.24 o
   1  -7   8       78.62       90.95      3.48 o
   2  -7   8       26.34       26.30      1.49 o
   3  -7   8        3.00        0.50      0.84 o
   4  -7   8       26.74       22.56      1.44 o
   5  -7   8       18.07       19.91      1.81 o
   6  -7   8        3.57        2.46      1.38 o
  -8  -6   8        0.10        2.76      2.60 o
  -7  -6   8       19.98       19.85      3.83 o
  -6  -6   8       14.52        8.74      3.42 o
  -5  -6   8        0.16       -0.61      2.28 o
  -4  -6   8       12.20       10.49      1.84 o
  -3  -6   8       21.77       32.69      2.93 o
  -2  -6   8        2.57        2.87      1.17 o
  -1  -6   8        5.49        5.62      1.54 o
   0  -6   8      113.67      114.36      9.40 o
   1  -6   8      283.89      284.88     11.39 o
   2  -6   8       68.30       60.86      6.59 o
   3  -6   8       37.02       33.25      1.39 o
   4  -6   8       92.35      100.48      2.94 o
   5  -6   8        7.07        4.60      2.34 o
   6  -6   8        0.98        1.74      1.19 o
  -8  -5   8        0.70        4.46      1.05 o
  -7  -5   8       20.99       22.57      1.72 o
  -6  -5   8       84.42       75.02      2.23 o
  -5  -5   8       59.81       59.18      8.59 o
  -4  -5   8        0.04        4.78      2.11 o
  -3  -5   8        8.24        3.41      0.82 o
  -2  -5   8       67.15       70.51      5.20 o
  -1  -5   8        3.16        3.56      0.71 o
   0  -5   8      556.10      550.31      9.63 o
   1  -5   8        2.16        1.75      1.60 o
   2  -5   8      201.09      193.65      5.49 o
   3  -5   8      684.07      689.22     29.75 o
   4  -5   8        1.78        1.41      0.53 o
   5  -5   8       50.40       52.40      6.88 o
   6  -5   8       90.52       73.70      2.95 o
   7  -5   8        1.44        6.22      1.72 o
  -8  -4   8       74.80       88.42      6.03 o
  -7  -4   8       16.32       19.19      5.49 o
  -6  -4   8       48.71       50.02      2.05 o
  -5  -4   8      304.88      283.41      7.12 o
  -4  -4   8      109.02      107.97      2.90 o
  -3  -4   8       30.83       39.91      7.23 o
  -2  -4   8       27.53       19.02      1.56 o
  -1  -4   8      296.85      275.88      7.73 o
   0  -4   8       10.17        9.18      1.35 o
   1  -4   8       80.45       78.26      1.66 o
   2  -4   8      515.25      524.43      8.10 o
   3  -4   8       45.60       46.83      1.76 o
   4  -4   8      172.61      175.08      3.67 o
   5  -4   8        1.59        0.63      0.55 o
   6  -4   8        0.15       -0.34      0.96 o
   7  -4   8        0.10       -1.01      1.10 o
  -9  -3   8        5.51        9.15      1.21 o
  -8  -3   8        3.22        3.80      0.97 o
  -7  -3   8       19.63       23.87      2.29 o
  -6  -3   8      158.93      160.73      4.26 o
  -5  -3   8      147.53      136.24      4.84 o
  -4  -3   8      161.75      158.51      3.96 o
  -3  -3   8        5.76        5.93      0.95 o
  -2  -3   8       59.46       48.77      1.25 o
  -1  -3   8       60.73       50.65      1.27 o
   0  -3   8      307.76      288.46     11.29 o
   1  -3   8      233.44      241.00      5.52 o
   2  -3   8      105.60      120.71      2.27 o
   3  -3   8       23.63       21.65      1.11 o
   4  -3   8       61.35       61.09      3.12 o
   5  -3   8       21.64       20.10      2.36 o
   6  -3   8        2.77        2.13      2.29 o
   7  -3   8        4.28        4.83      3.43 o
  -9  -2   8       21.61       26.98      2.79 o
  -8  -2   8      109.34      123.41      5.25 o
  -7  -2   8        5.28        6.77      2.42 o
  -6  -2   8      145.38      131.00      2.94 o
  -5  -2   8       23.51       21.85      0.90 o
  -4  -2   8      405.70      401.57     11.12 o
  -3  -2   8      113.47      101.13      2.77 o
  -2  -2   8      372.33      360.05      8.67 o
  -1  -2   8      458.92      454.22      6.63 o
   0  -2   8       17.66       23.07      1.43 o
   1  -2   8       57.92       57.24      1.15 o
   2  -2   8      310.39      297.39      4.78 o
   3  -2   8      142.77      144.31      2.44 o
   4  -2   8       19.02       15.67      0.90 o
   5  -2   8       45.32       47.20      2.20 o
   6  -2   8        1.16        2.87      1.37 o
   7  -2   8        3.49        4.56      1.20 o
  -9  -1   8       37.59       36.72      6.14 o
  -8  -1   8       34.62       36.72      5.26 o
  -7  -1   8      119.32      116.36      3.43 o
  -6  -1   8      104.52      108.47     15.57 o
  -5  -1   8        3.41        2.20      0.64 o
  -4  -1   8      197.22      190.09      3.82 o
  -3  -1   8      439.22      430.31      6.76 o
  -2  -1   8      127.39      130.03      4.50 o
  -1  -1   8       67.18       70.48      2.25 o
   0  -1   8        0.09        0.36      0.26 o
   1  -1   8        5.73       10.82      0.40 o
   2  -1   8       23.10       19.50      1.05 o
   3  -1   8       80.72       82.97      1.46 o
   4  -1   8      447.29      450.30      8.75 o
   5  -1   8        1.54        6.77      6.30 o
   6  -1   8       18.42       22.39      1.63 o
   7  -1   8        0.52        0.86      1.51 o
  -9   0   8       22.54       19.55      1.55 o
  -8   0   8       76.96       84.33      4.10 o
  -7   0   8        0.16        1.65      0.83 o
  -6   0   8       62.38       61.88      4.41 o
  -5   0   8        0.01        0.59      0.52 o
  -4   0   8     1855.89     1839.96     34.29 o
  -3   0   8       74.72       66.65      1.50 o
  -2   0   8       74.84       73.22      1.44 o
  -1   0   8       71.09       59.12      1.34 o
   0   0   8      251.27      271.01      5.99 o
   1   0   8        0.10        0.27      0.36 o
   2   0   8       97.30       98.95      1.75 o
   3   0   8      154.65      156.11     13.99 o
   4   0   8       39.60       44.72      7.73 o
   5   0   8       51.89       44.03      8.00 o
   6   0   8       19.53       19.85      1.62 o
   7   0   8      102.92      115.06      5.13 o
  -9   1   8       25.81       26.47      2.60 o
  -8   1   8      161.76      143.20      4.82 o
  -7   1   8      145.20      150.06     11.30 o
  -6   1   8       97.90      100.84      7.20 o
  -5   1   8      634.03      630.05     10.86 o
  -4   1   8      908.50      938.12     40.30 o
  -3   1   8       93.44       91.03      1.67 o
  -2   1   8      571.68      571.40     17.51 o
  -1   1   8      213.11      214.99      3.15 o
   0   1   8      268.14      279.28      7.05 o
   1   1   8        0.84        1.44      1.10 o
   2   1   8        0.74        0.78      0.37 o
   3   1   8       22.48       17.52      1.78 o
   4   1   8      222.72      224.37      9.20 o
   5   1   8       49.46       48.57      4.53 o
   6   1   8        8.20        7.32      1.09 o
   7   1   8       93.76      106.61      7.11 o
  -9   2   8        1.71        4.37      1.92 o
  -8   2   8       15.31       15.66      5.30 o
  -7   2   8      106.68      107.95      3.29 o
  -6   2   8        3.19        2.62      1.33 o
  -5   2   8      785.82      789.98     26.60 o
  -4   2   8        4.71        3.78      0.47 o
  -3   2   8      312.62      311.58      8.61 o
  -2   2   8      716.99      735.43     19.11 o
  -1   2   8        6.26        7.30      0.89 o
   0   2   8      226.82      232.46      3.40 o
   1   2   8       11.22       10.52      0.48 o
   2   2   8       11.16       11.05      0.53 o
   3   2   8      140.94      144.31      3.54 o
   4   2   8      102.12      105.69      9.96 o
   5   2   8        0.53        0.65      0.65 o
   6   2   8        9.18        8.78      1.47 o
  -8   3   8       11.76        8.17      1.48 o
  -7   3   8       25.02       31.96      2.12 o
  -6   3   8       57.49       48.22      8.87 o
  -5   3   8        0.12        1.47      1.28 o
  -4   3   8      175.68      172.15      3.77 o
  -3   3   8       10.10       13.58      0.91 o
  -2   3   8       55.19       47.99      1.79 o
  -1   3   8      426.01      433.22      5.89 o
   0   3   8      226.04      215.38      4.21 o
   1   3   8      322.65      322.98      8.78 o
   2   3   8      110.57      108.30      1.53 o
   3   3   8      405.24      422.31     17.51 o
   4   3   8        0.13        1.54      0.74 o
   5   3   8       50.19       57.19      2.02 o
   6   3   8        4.39        1.74      0.90 o
  -8   4   8       57.18       71.69      7.71 o
  -7   4   8        0.29       -2.21      1.47 o
  -5   4   8        3.18        5.83      2.42 o
  -4   4   8       45.56       36.34      1.48 o
  -3   4   8      501.11      449.09      9.35 o
  -2   4   8      208.00      202.21      5.85 o
  -1   4   8      135.72      120.69      2.15 o
   0   4   8      814.90      782.69     11.94 o
   1   4   8      104.14      104.29      2.00 o
   2   4   8        0.02       -0.09      0.18 o
   3   4   8       35.17       36.97      1.51 o
   4   4   8        0.19       -0.91      0.73 o
   5   4   8       23.48       24.91      1.43 o
   6   4   8        3.14        1.92      1.38 o
  -8   5   8       14.32       11.81      2.05 o
  -7   5   8        1.01       -0.19      2.55 o
  -6   5   8        2.24        1.75      1.47 o
  -5   5   8        0.05       -1.13      0.76 o
  -4   5   8       66.65       47.94      1.54 o
  -3   5   8       43.61       34.57      2.06 o
  -2   5   8      205.46      201.44      7.23 o
  -1   5   8      150.45      154.44      3.80 o
   0   5   8       15.49       16.93      0.87 o
   1   5   8      247.14      247.55      4.66 o
   2   5   8        0.41        0.52      1.23 o
   3   5   8       40.28       43.26      1.64 o
   4   5   8       30.38       25.97      1.46 o
   5   5   8       10.38        9.07      1.10 o
  -7   6   8       42.49       56.62      3.48 o
  -6   6   8        5.13        8.22      1.38 o
  -5   6   8       22.89       25.48      4.46 o
  -4   6   8      214.42      212.34      5.20 o
  -3   6   8      157.61      163.06      5.00 o
  -2   6   8        6.94        6.12      2.04 o
  -1   6   8      349.95      347.37      7.49 o
   0   6   8       63.94       60.43      1.78 o
   1   6   8      278.45      280.27      5.32 o
   2   6   8        8.08        8.65      0.57 o
   3   6   8        4.01        2.46      0.72 o
   4   6   8        1.96        2.92      0.91 o
   5   6   8       39.90       36.97      2.09 o
  -7   7   8        0.23        1.69      5.02 o
  -6   7   8       64.96       65.50     12.43 o
  -5   7   8       86.26       83.47      9.36 o
  -4   7   8       12.06        8.84      1.06 o
  -3   7   8       37.64       31.93      3.94 o
  -2   7   8        0.84        1.28      0.79 o
  -1   7   8       30.63       30.86      1.81 o
   0   7   8       49.83       51.42      2.57 o
   1   7   8       31.34       28.00      4.82 o
   2   7   8        0.97        0.54      1.36 o
   3   7   8       40.86       47.25      3.03 o
   4   7   8       39.72       48.71      3.34 o
  -6   8   8       11.50       10.42      2.06 o
  -5   8   8        0.54        0.37      3.42 o
  -4   8   8        1.46        0.65      1.73 o
  -3   8   8       10.58       12.13      1.15 o
  -2   8   8       16.59       18.28      2.53 o
  -1   8   8       17.02       19.50      2.45 o
   0   8   8       88.42       87.12      4.83 o
   1   8   8        0.09       -0.37      0.72 o
   2   8   8        5.90        3.37      2.28 o
   3   8   8       78.04       91.22      4.74 o
  -5   9   8        3.29        9.70      5.08 o
  -4   9   8        0.01       -1.19      1.07 o
  -3   9   8        7.53        7.34      2.90 o
  -1   9   8       55.04       76.67     10.28 o
   0   9   8        0.74        1.92      1.65 o
   1   9   8      173.63      180.93     17.52 o
   2   9   8       30.41       44.27      4.45 o
  -3  10   8        5.17        8.38      2.65 o
  -2  10   8       12.36        7.30      3.11 o
  -1  10   8       36.47       41.01      2.46 o
   0  10   8       36.07       38.90      2.04 o
  -1 -13   9        9.22       16.21      3.86 o
   0 -13   9       66.28       65.68      8.54 o
  -4 -12   9        1.92        4.03      3.83 o
  -3 -12   9       17.32       25.42      6.33 o
  -2 -12   9       30.77       26.03      4.53 o
  -1 -12   9       50.93       40.98     10.00 o
   0 -12   9       34.27       38.68     12.10 o
   1 -12   9       12.93       16.27      4.15 o
   2 -12   9        0.47        1.42      0.97 o
  -5 -11   9       15.08       19.82      7.56 o
  -4 -11   9       15.60       20.61      1.91 o
  -3 -11   9       76.02       76.79      4.05 o
  -2 -11   9        8.11       11.72      1.36 o
  -1 -11   9        6.87        4.91      2.10 o
   1 -11   9       11.55       11.22      1.18 o
   2 -11   9        0.21        6.43      1.48 o
   3 -11   9        9.77       16.61      3.10 o
  -6 -10   9       83.48       93.88      9.62 o
  -5 -10   9       55.42       56.90      2.66 o
  -4 -10   9       52.46       57.09      9.04 o
  -3 -10   9        2.39       -0.56      3.29 o
  -2 -10   9        2.41       -0.27      1.05 o
  -1 -10   9        0.03        0.05      1.05 o
   0 -10   9       43.33       49.13      7.71 o
   1 -10   9       19.65       22.77      3.72 o
   2 -10   9        7.87       13.31      1.33 o
   3 -10   9       20.86       23.59      2.16 o
   4 -10   9       16.83       20.74      1.70 o
  -6  -9   9       41.07       49.61      3.44 o
  -5  -9   9       65.04       65.03      2.51 o
  -4  -9   9       17.68       23.53      2.64 o
  -3  -9   9      140.46      128.82      3.94 o
  -2  -9   9      205.93      190.40      6.24 o
  -1  -9   9       94.00       86.73      3.94 o
   0  -9   9        4.04        5.79      1.22 o
   1  -9   9       64.09       51.54      4.05 o
   2  -9   9       17.03       18.53      3.70 o
   3  -9   9        1.02        0.64      3.06 o
   4  -9   9        1.01        1.13      1.91 o
   5  -9   9        1.04       -3.41      2.28 o
  -7  -8   9        0.03        0.72      0.97 o
  -6  -8   9        0.03        1.14      1.46 o
  -5  -8   9       12.65       14.22      1.31 o
  -4  -8   9       31.27       34.31      1.94 o
  -3  -8   9      176.39      177.74      3.96 o
  -2  -8   9       24.31       31.63      4.43 o
  -1  -8   9       35.40       33.42      3.23 o
   0  -8   9       58.37       65.78     10.48 o
   1  -8   9       86.03       93.05      3.64 o
   2  -8   9        0.17        0.06      0.81 o
   3  -8   9        0.39        3.06      1.09 o
   4  -8   9       15.87       14.48      3.68 o
   5  -8   9        2.81        8.12      1.47 o
  -7  -7   9       10.09       11.31      2.52 o
  -6  -7   9       59.80       60.12      2.20 o
  -5  -7   9      108.85      110.12      3.91 o
  -4  -7   9      214.53      195.27      6.01 o
  -3  -7   9      154.01      139.76      8.27 o
  -2  -7   9        0.11        0.53      0.82 o
  -1  -7   9       41.59       43.15      9.28 o
   0  -7   9      321.45      325.17     19.00 o
   1  -7   9       86.53       85.39      2.58 o
   2  -7   9      107.73      113.23      3.37 o
   3  -7   9        2.48        1.40      0.81 o
   4  -7   9        0.00        3.40      0.99 o
   5  -7   9       71.17       59.08      3.09 o
   6  -7   9        0.02        0.82      1.20 o
  -8  -6   9       56.06       52.32      2.24 o
  -7  -6   9        2.09       -0.27      0.71 o
  -6  -6   9       16.53       14.21      2.05 o
  -5  -6   9       45.66       46.73      1.75 o
  -4  -6   9       96.42       76.99      5.01 o
  -3  -6   9      106.74      117.79      7.44 o
  -2  -6   9       98.65      105.31      3.05 o
  -1  -6   9        0.01        1.31      3.46 o
   0  -6   9      119.99      113.13      2.93 o
   1  -6   9       42.06       52.92      1.90 o
   2  -6   9       29.78       32.67      5.51 o
   3  -6   9      210.53      231.16      5.70 o
   4  -6   9       27.30       29.96      1.74 o
   5  -6   9        4.38        6.96      1.56 o
   6  -6   9        0.05       -1.78      1.19 o
  -8  -5   9        5.78        5.52      1.07 o
  -7  -5   9       22.81       20.33      1.39 o
  -6  -5   9       55.25       65.76      8.93 o
  -5  -5   9      291.02      252.26     10.89 o
  -4  -5   9       68.02       69.22      3.24 o
  -3  -5   9        0.19        2.41      2.74 o
  -2  -5   9        0.32        1.08      1.03 o
  -1  -5   9        6.19        7.23      2.59 o
   0  -5   9       16.84       15.67      0.69 o
   1  -5   9      915.42      907.14     15.26 o
   2  -5   9        9.93       10.08      1.31 o
   3  -5   9       37.77       43.91      4.06 o
   4  -5   9       39.78       32.73      1.58 o
   6  -5   9        9.24       14.05      1.65 o
  -8  -4   9        2.35        7.68      1.01 o
  -7  -4   9       85.85       81.31      7.91 o
  -6  -4   9      120.70      101.89      7.74 o
  -5  -4   9      100.54       80.80      2.89 o
  -4  -4   9      209.49      225.11      9.12 o
  -3  -4   9        3.75        5.97      0.91 o
  -2  -4   9      712.86      727.13     14.69 o
  -1  -4   9      139.64      137.90      3.12 o
   0  -4   9       28.18       28.94      3.74 o
   1  -4   9      375.53      369.65      7.93 o
   2  -4   9        8.13        2.89      0.52 o
   3  -4   9       31.02       28.05      3.47 o
   4  -4   9        3.38        1.36      1.10 o
   5  -4   9       40.72       38.63      1.74 o
   6  -4   9       15.31       20.36      1.55 o
  -8  -3   9       65.94       59.44      5.67 o
  -7  -3   9       23.37       23.93      2.80 o
  -6  -3   9       36.25       25.60      2.42 o
  -5  -3   9       28.94       31.51      5.22 o
  -4  -3   9       60.77       55.86      2.11 o
  -3  -3   9       98.63       91.25      2.73 o
  -2  -3   9       66.42       65.38      2.22 o
  -1  -3   9        4.49        4.64      0.59 o
   0  -3   9        7.57        7.18      1.10 o
   1  -3   9        9.64        7.05      1.84 o
   2  -3   9       41.76       44.19      2.47 o
   3  -3   9       74.47       70.73      2.23 o
   4  -3   9       29.08       32.26      1.59 o
   5  -3   9       10.83       11.34      1.75 o
   6  -3   9       17.81       28.15      4.16 o
  -8  -2   9        0.54       -1.80      1.20 o
  -7  -2   9       21.71       19.79      1.48 o
  -6  -2   9      193.14      191.52      4.80 o
  -5  -2   9      721.41      742.99     14.84 o
  -4  -2   9      203.90      202.76      4.68 o
  -3  -2   9     1925.33     1935.41     31.38 o
  -2  -2   9        6.28        7.12      1.18 o
  -1  -2   9       52.44       47.50      1.24 o
   0  -2   9       37.19       35.06      1.94 o
   1  -2   9       74.90       72.84      6.56 o
   2  -2   9       42.22       35.24      3.74 o
   3  -2   9      183.83      191.25      7.87 o
   4  -2   9        0.62        2.19      0.61 o
   5  -2   9       65.49       68.34     10.76 o
   6  -2   9        7.84       21.40      5.31 o
  -9  -1   9       10.38       11.95      4.01 o
  -8  -1   9       78.17       55.44      5.15 o
  -7  -1   9       55.55       62.75      3.29 o
  -6  -1   9      134.55      125.33      7.38 o
  -5  -1   9      487.72      500.65     15.06 o
  -4  -1   9      800.04      767.89     13.11 o
  -3  -1   9       12.99        9.16      1.64 o
  -2  -1   9       15.74       12.19      2.24 o
  -1  -1   9      646.10      632.90      9.01 o
   0  -1   9       23.73       22.93      1.89 o
   1  -1   9       16.31       17.22      0.59 o
   2  -1   9       81.76       80.64      5.18 o
   3  -1   9        4.41        3.17      0.96 o
   4  -1   9       60.97       57.84      2.17 o
   5  -1   9       95.44      109.60     11.55 o
   6  -1   9        7.61        1.85      2.65 o
  -8   0   9       35.76       37.51      6.38 o
  -7   0   9        6.78        6.46      1.20 o
  -6   0   9        1.39        1.12      3.79 o
  -5   0   9       35.61       31.39      2.36 o
  -4   0   9      618.73      597.49     11.75 o
  -3   0   9      691.10      682.04     11.63 o
  -2   0   9      526.75      501.88      7.92 o
  -1   0   9        4.01        3.77      1.23 o
   0   0   9      284.74      290.17      4.56 o
   1   0   9       63.47       58.55      3.66 o
   2   0   9        8.45        5.82      1.38 o
   3   0   9      201.47      192.61      3.89 o
   4   0   9      218.74      229.80      5.41 o
   5   0   9       28.74       37.52      6.64 o
   6   0   9       26.19       25.19      1.92 o
  -8   1   9        1.43        4.30      1.38 o
  -7   1   9       21.40       23.97      4.18 o
  -6   1   9       84.74       74.09      4.32 o
  -5   1   9      234.30      239.22      9.61 o
  -4   1   9      298.77      269.56      6.29 o
  -3   1   9      148.94      135.97      2.30 o
  -2   1   9        7.01        5.84      0.59 o
  -1   1   9      397.69      373.17      8.31 o
   0   1   9      128.29      129.87      2.31 o
   1   1   9       60.48       61.38      4.43 o
   2   1   9      342.06      333.19     18.05 o
   3   1   9      686.96      725.55     14.29 o
   4   1   9        3.48        3.96      1.19 o
   5   1   9      235.96      228.19     22.35 o
   6   1   9       56.65       60.26      2.97 o
  -8   2   9        2.45        2.53      2.39 o
  -7   2   9       42.91       46.80      3.71 o
  -6   2   9       25.15       26.67      1.35 o
  -5   2   9        0.05        0.61      1.78 o
  -4   2   9        4.03        2.71      0.78 o
  -3   2   9       35.95       31.61      2.04 o
  -2   2   9       47.23       44.62      1.10 o
  -1   2   9       45.65       56.74      1.38 o
   0   2   9        0.19       -0.55      1.00 o
   1   2   9      247.60      230.30      6.41 o
   2   2   9       19.82       20.15      0.99 o
   3   2   9        0.12       -0.85      1.23 o
   4   2   9       37.73       36.72      1.56 o
   5   2   9        5.03        2.37      0.74 o
   6   2   9        6.34        4.84      1.26 o
  -8   3   9      108.63      111.88      5.35 o
  -7   3   9      140.44      138.80     15.61 o
  -6   3   9        3.76        5.17      5.06 o
  -5   3   9        2.72        9.13      2.08 o
  -4   3   9        0.33        2.20      2.78 o
  -3   3   9      271.25      274.73      6.08 o
  -2   3   9        0.71        0.45      0.69 o
  -1   3   9        3.46        3.77      0.86 o
   0   3   9      104.75       90.46      2.00 o
   1   3   9       39.73       39.90      1.39 o
   2   3   9      572.22      557.95     10.62 o
   3   3   9       29.12       25.78      1.35 o
   4   3   9       34.59       34.96      1.32 o
   5   3   9       29.79       31.18      1.71 o
  -8   4   9       74.61       74.41      6.64 o
  -7   4   9       17.47       16.48      1.92 o
  -6   4   9       12.24       12.26      2.43 o
  -5   4   9       73.47       73.23      2.55 o
  -4   4   9       63.40       56.49      2.10 o
  -3   4   9       12.70       15.33      1.32 o
  -2   4   9      761.69      738.73     11.36 o
  -1   4   9      509.28      504.23      7.27 o
   0   4   9      151.57      137.55      2.24 o
   1   4   9       69.07       71.67      1.47 o
   2   4   9        9.61        7.62      1.38 o
   3   4   9        0.44        0.86      1.28 o
   4   4   9        0.05       -0.46      0.64 o
   5   4   9        0.05        0.37      0.72 o
  -7   5   9        1.05        2.95      5.13 o
  -6   5   9       13.02       14.34      3.28 o
  -5   5   9        9.88       12.13      1.95 o
  -4   5   9        4.87        2.31      0.58 o
  -3   5   9      366.59      341.11      5.93 o
  -2   5   9       58.62       57.32      1.67 o
  -1   5   9       35.95       34.12      1.23 o
   0   5   9      271.76      279.70      4.44 o
   1   5   9      110.11      116.42      2.38 o
   2   5   9        0.62       -1.63      1.45 o
   3   5   9        7.09       12.85      1.43 o
   4   5   9       66.31       71.10      2.58 o
   5   5   9        5.71        9.77      2.03 o
  -7   6   9        6.28       15.70      2.24 o
  -6   6   9       11.96       20.61      3.63 o
  -5   6   9       26.08       24.86      1.77 o
  -4   6   9       14.43       14.51      1.60 o
  -3   6   9        6.62        3.52      1.23 o
  -2   6   9        0.21        0.16      0.56 o
  -1   6   9      134.39      141.13      4.76 o
   0   6   9      178.02      172.59      3.64 o
   1   6   9       41.01       44.94      6.31 o
   2   6   9       76.10       59.82      3.11 o
   3   6   9      150.07      176.85      7.12 o
   4   6   9       71.85       75.02      5.14 o
  -6   7   9       13.27       19.49      9.79 o
  -5   7   9       12.31       14.62      1.49 o
  -4   7   9       34.29       29.31      6.19 o
  -3   7   9        5.00        9.72      1.55 o
  -2   7   9       12.63       15.09      1.15 o
  -1   7   9        3.94        3.47      1.82 o
   0   7   9        0.23        0.39      0.94 o
   1   7   9      115.00      115.36      3.54 o
   2   7   9       30.40       29.07      2.37 o
   3   7   9        0.00       -1.27      1.55 o
  -5   8   9       34.84       38.62      2.17 o
  -4   8   9        0.18        1.16      2.56 o
  -3   8   9        5.19        7.28      1.20 o
  -2   8   9       56.23       66.24     10.24 o
  -1   8   9       19.48       26.06      2.00 o
   0   8   9        1.12        0.69      2.93 o
   1   8   9       26.29       27.47      1.47 o
   2   8   9        6.23        9.72      2.68 o
  -4   9   9        8.80        8.52      2.01 o
  -3   9   9       51.67       59.77      3.34 o
  -2   9   9       68.35      101.45      4.47 o
  -1   9   9        2.73        3.00      1.03 o
   0   9   9       11.49       10.32      1.47 o
   1   9   9        3.60       13.69      2.19 o
  -3 -12  10        5.95        3.61      1.97 o
  -2 -12  10        9.64        9.71      1.35 o
  -1 -12  10        1.73        1.77      1.03 o
   0 -12  10        7.11        2.51      2.83 o
   1 -12  10        5.04        0.84      4.52 o
  -4 -11  10        3.01        2.11      1.11 o
  -3 -11  10        0.02        0.73      4.11 o
  -2 -11  10       39.52       26.52      5.29 o
  -1 -11  10        0.15        1.19      1.37 o
   0 -11  10        8.93        8.12      1.69 o
   1 -11  10       17.95       12.84      2.02 o
   2 -11  10       15.18        9.43      1.84 o
  -5 -10  10       96.01      103.90     10.40 o
  -4 -10  10        0.34       -0.38      1.73 o
  -3 -10  10      116.90      121.51      4.48 o
  -2 -10  10       87.62       82.69      4.15 o
  -1 -10  10       14.80       21.60      4.11 o
   0 -10  10        0.19       -0.49      4.28 o
   1 -10  10       47.11       40.16      2.03 o
   2 -10  10        9.67       11.97      2.98 o
   3 -10  10        2.07        5.10      1.11 o
  -6  -9  10       18.62       19.15      8.34 o
  -5  -9  10        0.78        2.05      1.73 o
  -4  -9  10      168.99      180.93     10.54 o
  -3  -9  10       23.25       29.41      3.52 o
  -2  -9  10       20.38       13.78      3.87 o
  -1  -9  10       56.29       69.04      3.25 o
   0  -9  10       25.55       39.45      3.84 o
   1  -9  10       21.46       18.21      2.34 o
   2  -9  10       50.22       53.60      2.30 o
   3  -9  10        0.01        4.48      2.93 o
   4  -9  10        5.69        6.47      1.36 o
  -7  -8  10        2.34        1.55      0.96 o
  -6  -8  10        8.19        6.57      0.93 o
  -5  -8  10        4.04        7.66      1.42 o
  -4  -8  10       13.59       11.96      3.59 o
  -3  -8  10       26.59       13.08      1.35 o
  -2  -8  10       31.88       34.20      4.31 o
  -1  -8  10        0.76       -0.60      2.29 o
   0  -8  10       18.25       21.06      2.17 o
   1  -8  10       25.24       34.34      3.79 o
   2  -8  10        6.90       11.59      1.49 o
   3  -8  10        5.85       -0.25      1.18 o
   4  -8  10       14.85       10.88      1.64 o
   5  -8  10      197.35      193.23      7.44 o
  -7  -7  10       17.24       18.21      1.32 o
  -6  -7  10        1.30       -0.39      1.50 o
  -5  -7  10       31.99       33.09      6.05 o
  -4  -7  10        8.12        8.77      1.37 o
  -3  -7  10       57.18       52.07      1.75 o
  -2  -7  10       34.09       32.23      1.28 o
  -1  -7  10        5.46        4.66      2.01 o
   0  -7  10        1.02       -0.09      1.19 o
   1  -7  10       53.98       66.46      7.34 o
   2  -7  10        8.36        6.19      4.47 o
   3  -7  10      277.95      285.10     11.06 o
   4  -7  10       47.47       46.20      2.60 o
   5  -7  10        4.66        4.92      1.35 o
  -7  -6  10       21.54       32.36      1.77 o
  -6  -6  10        8.81        7.91      0.97 o
  -5  -6  10       16.76       17.33      1.94 o
  -4  -6  10       67.79       70.01      2.58 o
  -3  -6  10        2.98        1.82      0.82 o
  -2  -6  10        2.50        8.79      1.18 o
  -1  -6  10        0.02        0.42      1.59 o
   0  -6  10      129.02      131.62      3.73 o
   1  -6  10        0.96        1.01      1.00 o
   2  -6  10       20.46       23.42      4.24 o
   3  -6  10       87.50       91.76      3.01 o
   5  -6  10        0.14        6.56      2.99 o
  -8  -5  10        9.55       13.16      3.42 o
  -7  -5  10        9.90        7.84      0.95 o
  -6  -5  10       38.60       45.16      2.08 o
  -5  -5  10        0.14        1.22      0.88 o
  -4  -5  10       69.25       64.88      7.37 o
  -3  -5  10        1.01       -2.83      1.89 o
  -2  -5  10       33.19       33.45      1.63 o
  -1  -5  10      175.51      163.09      4.77 o
   0  -5  10       21.92       19.24      0.80 o
   1  -5  10      175.16      161.98      6.11 o
   2  -5  10       43.10       39.05      1.72 o
   3  -5  10       81.38       88.15      2.98 o
   4  -5  10        0.01       -1.36      0.91 o
   5  -5  10       10.49        7.48      1.21 o
  -8  -4  10       20.54       12.91      1.23 o
  -7  -4  10       68.27       74.54      3.00 o
  -6  -4  10        0.79       -1.24      0.91 o
  -5  -4  10       70.73       67.83      2.33 o
  -4  -4  10       23.76       26.53      6.09 o
  -3  -4  10      144.79      139.19      3.79 o
  -2  -4  10       45.59       46.18      2.38 o
  -1  -4  10      940.98      973.64     43.54 o
   0  -4  10       22.32       16.32      0.70 o
   1  -4  10       87.29       79.88      2.92 o
   2  -4  10        3.43        3.97      0.61 o
   3  -4  10       41.83       43.90      2.71 o
   4  -4  10        0.00        2.28      1.01 o
   5  -4  10        0.26       10.44      3.22 o
   6  -4  10       10.80       16.43      2.87 o
  -8  -3  10        1.17       -0.70      0.68 o
  -7  -3  10       74.03       77.26      2.67 o
  -6  -3  10       49.11       43.63      5.14 o
  -5  -3  10       18.25       21.96      1.65 o
  -4  -3  10       60.62       60.71      7.47 o
  -3  -3  10      646.67      670.19     14.00 o
  -2  -3  10      129.06      132.21      2.88 o
  -1  -3  10      169.32      179.80     17.29 o
   0  -3  10      317.80      300.07      5.45 o
   1  -3  10       95.36      102.89      2.47 o
   2  -3  10       71.11       64.42      9.34 o
   3  -3  10        0.03       -0.56      0.73 o
   4  -3  10       12.73       13.62      1.34 o
   5  -3  10       15.95       14.92      2.27 o
  -8  -2  10       20.19       21.40      2.40 o
  -7  -2  10       20.28       20.32      2.29 o
  -6  -2  10        4.27        3.06      3.20 o
  -5  -2  10      146.81      160.47      5.65 o
  -4  -2  10       22.08       21.04      1.36 o
  -3  -2  10      305.05      316.50     23.24 o
  -2  -2  10      273.69      246.67      4.26 o
  -1  -2  10        4.08        2.33      1.65 o
   0  -2  10      176.15      165.09      3.18 o
   1  -2  10        3.37        3.49      1.60 o
   2  -2  10        2.30        1.88      1.06 o
   3  -2  10      126.34      128.27      4.58 o
   4  -2  10       45.11       42.99      2.43 o
   5  -2  10       49.63       52.12     11.76 o
   6  -2  10        9.34        5.93      2.19 o
  -8  -1  10       10.00        6.75      3.20 o
  -7  -1  10      109.54       91.80      4.81 o
  -6  -1  10       86.63       78.84      6.57 o
  -5  -1  10       91.84       94.18      2.70 o
  -4  -1  10       82.12       82.36      6.16 o
  -3  -1  10     1957.35     1997.71     38.35 o
  -2  -1  10       26.40       22.35      2.31 o
  -1  -1  10        9.49        9.48      0.72 o
   0  -1  10       15.71       17.07      2.68 o
   1  -1  10       38.53       43.08      1.51 o
   2  -1  10       58.18       62.12      2.03 o
   3  -1  10       14.33       15.22      4.43 o
   4  -1  10        4.09       -1.19      1.73 o
   5  -1  10       15.69       19.29      1.50 o
   6  -1  10        1.07        1.17      1.92 o
  -8   0  10       27.24       27.91      2.75 o
  -7   0  10       68.05       62.99      5.07 o
  -6   0  10        1.31        1.43      1.19 o
  -5   0  10       91.00       81.10      4.01 o
  -4   0  10     1008.44      998.07     16.66 o
  -3   0  10        0.51        0.64      1.04 o
  -2   0  10       73.40       74.47      1.86 o
  -1   0  10      155.35      162.20      4.38 o
   0   0  10       97.59       97.59      3.21 o
   1   0  10       30.01       34.42      3.93 o
   2   0  10      152.79      156.77      4.67 o
   3   0  10        1.22        2.80      2.47 o
   5   0  10       36.45       31.86      4.80 o
  -8   1  10        4.81        1.92      3.43 o
  -7   1  10        3.62        1.25      5.34 o
  -6   1  10      258.19      255.75      6.09 o
  -5   1  10       90.13       92.03      4.54 o
  -4   1  10        0.89        3.60      4.16 o
  -3   1  10      237.03      227.11     12.11 o
  -2   1  10      214.04      197.57      6.42 o
  -1   1  10       48.26       34.97      1.07 o
   0   1  10      230.63      203.87      3.37 o
   1   1  10      351.93      321.74      4.97 o
   2   1  10        4.57        2.86      1.01 o
   3   1  10        0.04        0.59      1.42 o
   4   1  10       51.64       68.79      3.34 o
   5   1  10        0.36        3.74      3.56 o
  -8   2  10        1.37        1.10      3.16 o
  -7   2  10       21.89       19.51      1.85 o
  -6   2  10      112.57       90.50     10.43 o
  -5   2  10       27.53       26.46      1.25 o
  -4   2  10       45.69       47.36      7.82 o
  -3   2  10        1.69       -1.08      0.85 o
  -2   2  10      711.30      684.36      9.72 o
  -1   2  10      307.48      281.09      4.42 o
   0   2  10        3.19        2.67      0.42 o
   1   2  10      114.50      110.00      5.14 o
   2   2  10       38.23       44.41      1.44 o
   3   2  10        1.68        4.08      2.60 o
   4   2  10       92.70       82.79      4.57 o
   5   2  10       28.57       34.57      2.02 o
  -8   3  10        3.76        0.72      2.63 o
  -7   3  10        0.11        6.42      2.57 o
  -6   3  10       13.80       11.14      1.86 o
  -5   3  10       17.88       17.08      2.51 o
  -4   3  10        0.13        0.42      2.41 o
  -3   3  10       48.76       48.95      2.07 o
  -2   3  10      745.33      712.67     11.26 o
  -1   3  10       48.79       47.58      4.35 o
   0   3  10       28.78       29.39      1.06 o
   1   3  10       93.89      101.70      4.14 o
   2   3  10       36.38       34.98      1.03 o
   3   3  10      120.18      133.20      3.41 o
   4   3  10       31.26       33.02      3.75 o
   5   3  10        0.04       -0.72      0.91 o
  -7   4  10       71.50       85.00     13.73 o
  -6   4  10      136.70      132.18      6.26 o
  -5   4  10       12.01       13.42      1.15 o
  -4   4  10       29.71       37.09      6.13 o
  -3   4  10      202.77      179.19      5.63 o
  -2   4  10       46.72       37.97      1.41 o
  -1   4  10       57.92       56.86      1.58 o
   0   4  10      256.81      243.03      6.28 o
   1   4  10        0.43        0.21      0.42 o
   2   4  10      202.19      214.74     12.02 o
   3   4  10        1.72        3.34      1.47 o
   4   4  10        0.09        2.83      1.00 o
  -7   5  10       18.22       19.24      2.96 o
  -6   5  10        0.46       -0.08      1.54 o
  -5   5  10       37.36       41.38      2.09 o
  -4   5  10        2.71        1.56      1.15 o
  -3   5  10       89.14       71.88      2.84 o
  -2   5  10       59.32       59.16      1.56 o
  -1   5  10      108.15       98.66      2.27 o
   0   5  10        0.17       -0.07      0.61 o
   1   5  10       33.44       30.17      1.19 o
   2   5  10      129.49      141.13      4.08 o
   3   5  10        0.07       -1.01      0.92 o
   4   5  10       75.14      106.81      7.31 o
  -6   6  10       26.66       33.81      7.06 o
  -5   6  10        4.90       10.27      7.45 o
  -4   6  10        0.33        1.74      1.36 o
  -3   6  10       26.05       36.83      4.09 o
  -2   6  10        1.80        3.30      1.37 o
  -1   6  10       87.27       86.02      5.26 o
   0   6  10       48.67       47.44      1.61 o
   1   6  10      131.69      134.25     10.66 o
   2   6  10        6.78        8.23      1.48 o
   3   6  10        9.33        7.84      1.55 o
  -5   7  10        2.73        1.95      1.11 o
  -4   7  10        9.84        9.38      1.26 o
  -3   7  10       14.60       16.15      1.70 o
  -2   7  10        2.57        0.34      1.05 o
  -1   7  10       58.19       65.14      3.65 o
   0   7  10        7.30        8.17      3.18 o
   1   7  10       76.88       95.27      5.04 o
   2   7  10      126.34      124.27      5.76 o
  -4   8  10       16.00       20.46      2.96 o
  -3   8  10        3.97        3.26      1.01 o
  -2   8  10       20.66       19.48      2.66 o
  -1   8  10        7.75        8.27      3.70 o
   0   8  10       89.50       87.78      3.49 o
  -3 -11  11        1.88        0.32      0.97 o
  -2 -11  11       29.80       30.44      2.14 o
  -1 -11  11      161.18      166.57      7.05 o
   0 -11  11        0.21        3.55      2.73 o
   1 -11  11       14.87       15.08      4.36 o
  -5 -10  11       53.67       60.94      3.00 o
  -4 -10  11        4.23       11.65      1.77 o
  -3 -10  11       18.47       23.76      1.94 o
  -2 -10  11       61.11       76.54     14.77 o
  -1 -10  11      163.59      160.99      7.51 o
   0 -10  11       18.33       21.57      4.11 o
   1 -10  11       78.27       88.70      3.43 o
   2 -10  11        3.33        5.71      1.78 o
   3 -10  11        0.61        5.39      1.65 o
  -6  -9  11       38.24       35.50      7.76 o
  -5  -9  11        0.06       -1.29      0.86 o
  -4  -9  11       42.45       35.50      2.27 o
  -3  -9  11       90.98       89.67      8.25 o
  -2  -9  11      113.20       97.34      3.38 o
  -1  -9  11       38.47       43.15      3.10 o
   0  -9  11       39.86       40.85      2.41 o
   1  -9  11       29.08       28.37      3.88 o
   2  -9  11        2.93        3.69      1.15 o
   3  -9  11        4.97        5.92      3.90 o
  -6  -8  11        2.82        2.83      1.88 o
  -5  -8  11       62.62       70.90      5.50 o
  -4  -8  11      100.62       99.81      2.97 o
  -3  -8  11        1.06       -0.42      2.10 o
  -2  -8  11       11.34       12.18      3.13 o
  -1  -8  11       12.52       15.75      1.93 o
   0  -8  11       12.91       16.51      6.10 o
   1  -8  11        7.88        9.35      1.42 o
   2  -8  11       10.74       12.85      2.39 o
   3  -8  11        6.66        7.84      1.18 o
   4  -8  11       18.69       27.65      2.31 o
  -7  -7  11        1.37       -0.55      0.85 o
  -6  -7  11       21.17       23.09      1.47 o
  -5  -7  11      113.16      111.77      4.74 o
  -4  -7  11        3.01        5.21      2.58 o
  -3  -7  11       19.76       23.42      1.99 o
  -2  -7  11        7.48       11.48      1.24 o
  -1  -7  11        0.01        1.82      2.08 o
   0  -7  11       76.42       78.95      7.82 o
   1  -7  11      148.38      153.46      5.53 o
   2  -7  11       69.21       63.36      3.78 o
   3  -7  11       64.07       68.34      2.84 o
   4  -7  11        7.49        1.65      1.54 o
  -7  -6  11       16.42       17.21      1.32 o
  -6  -6  11       25.56       24.95      2.19 o
  -5  -6  11        6.01        8.19      1.23 o
  -4  -6  11       21.60       12.56      2.02 o
  -3  -6  11       49.61       43.93      2.57 o
  -2  -6  11       32.99       32.16      5.96 o
  -1  -6  11      268.55      280.04      9.28 o
   0  -6  11      200.58      200.62      6.13 o
   1  -6  11      343.92      345.81      8.21 o
   2  -6  11       96.52       94.11      4.40 o
   3  -6  11       14.79        8.06      1.46 o
   4  -6  11        0.01        4.46      1.09 o
   5  -6  11        0.14        0.54      1.27 o
  -7  -5  11        2.23        1.03      3.69 o
  -6  -5  11        7.52        6.88      1.18 o
  -5  -5  11        6.88        5.48      1.27 o
  -4  -5  11       14.99        9.75      1.13 o
  -3  -5  11        1.10       -1.51      1.01 o
  -2  -5  11        3.60        5.27      1.96 o
  -1  -5  11        3.84        4.73      2.09 o
   0  -5  11       27.06       27.64      1.78 o
   1  -5  11       83.43       85.24      2.80 o
   2  -5  11      134.17      145.95      6.27 o
   3  -5  11       33.84       34.01      3.79 o
   4  -5  11       38.25       35.24      2.27 o
   5  -5  11        0.21        0.46      0.83 o
  -8  -4  11        3.56        5.67      1.91 o
  -7  -4  11        1.49        1.74      3.81 o
  -6  -4  11      145.66      139.12      4.09 o
  -5  -4  11       57.74       60.45      2.34 o
  -4  -4  11       21.20       18.31      1.56 o
  -3  -4  11      188.34      200.48     12.17 o
  -2  -4  11      431.08      432.59      8.19 o
  -1  -4  11      194.41      194.01      6.70 o
   0  -4  11        3.03        0.76      1.96 o
   1  -4  11      218.92      208.65      7.59 o
   2  -4  11       83.36       84.66      4.28 o
   3  -4  11       12.17        8.84      1.25 o
   4  -4  11        0.13       -1.37      0.91 o
   5  -4  11        8.26        8.78      1.31 o
  -8  -3  11       20.04       15.63      2.03 o
  -7  -3  11       12.42        6.43      1.14 o
  -6  -3  11        5.46        5.78      1.00 o
  -5  -3  11      112.16      118.36      3.46 o
  -4  -3  11      168.75      181.78      6.78 o
  -3  -3  11       47.25       38.29      3.52 o
  -2  -3  11      177.04      167.89     18.80 o
  -1  -3  11       36.40       34.74      7.82 o
   0  -3  11       77.73       70.57      2.16 o
   1  -3  11        5.92        7.92      0.93 o
   2  -3  11       19.95       18.43      1.81 o
   3  -3  11        1.24        2.46      0.99 o
   4  -3  11       14.46       10.26      1.34 o
   5  -3  11        1.07       -1.27      1.92 o
  -8  -2  11        7.92        7.76      2.43 o
  -7  -2  11       85.59       98.98      3.87 o
  -6  -2  11       14.98        6.97      1.09 o
  -5  -2  11        5.95        7.66      3.03 o
  -4  -2  11       39.77       37.63      1.54 o
  -3  -2  11      304.85      301.92     12.60 o
  -2  -2  11      395.74      376.57     10.26 o
  -1  -2  11        0.65        0.81      0.92 o
   0  -2  11       74.69       72.98      3.94 o
   1  -2  11      128.99      138.42      3.71 o
   2  -2  11      169.52      184.98      5.43 o
   3  -2  11        0.24        0.09      0.81 o
   4  -2  11      112.01      110.49     16.01 o
   5  -2  11       62.05       43.75     12.42 o
  -8  -1  11       11.93       15.16      1.75 o
  -7  -1  11       23.51       24.43      1.54 o
  -6  -1  11        5.13        7.35      1.10 o
  -5  -1  11       17.51       17.67      4.68 o
  -4  -1  11       24.60       23.28      2.84 o
  -3  -1  11       20.67       18.73      3.88 o
  -2  -1  11        0.21        0.38      0.82 o
  -1  -1  11       11.01        7.23      0.64 o
   0  -1  11       72.85       69.12      4.17 o
   1  -1  11      185.29      200.22     10.68 o
   2  -1  11       56.77       54.43      1.95 o
   3  -1  11      404.92      439.02     17.51 o
   4  -1  11       15.94       18.78      3.64 o
   5  -1  11        4.98        7.87      1.41 o
  -8   0  11      120.98      120.94     11.34 o
  -7   0  11        6.93        7.94      2.02 o
  -6   0  11       12.30       18.45      4.71 o
  -5   0  11      193.97      179.73      4.77 o
  -4   0  11       71.01       57.95      2.12 o
  -3   0  11       10.04        9.80      0.80 o
  -2   0  11        0.02        0.48      0.50 o
  -1   0  11        7.63        3.31      0.48 o
   0   0  11        1.17        1.27      0.55 o
   1   0  11       29.14       39.41      5.76 o
   2   0  11      150.01      151.77      4.14 o
   3   0  11       22.99       27.45      1.18 o
   4   0  11        9.99       10.97      2.44 o
   5   0  11        6.13        6.87      5.24 o
  -8   1  11       70.79       75.36      6.31 o
  -7   1  11        6.85        8.54      1.50 o
  -6   1  11       41.52       44.84      2.43 o
  -5   1  11       41.19       42.58      3.89 o
  -4   1  11       47.42       46.79      1.78 o
  -3   1  11        6.50        9.84      1.59 o
  -2   1  11      174.13      163.76      2.94 o
  -1   1  11       36.98       28.36      4.06 o
   0   1  11       18.12       13.10      0.78 o
   1   1  11       35.75       42.98      2.87 o
   2   1  11      150.30      143.72      5.67 o
   3   1  11        3.37       -1.33      3.47 o
   4   1  11        2.22       -1.49      1.16 o
   5   1  11        3.01       -1.36      1.83 o
  -7   2  11        2.11       -2.46      2.64 o
  -6   2  11       59.07       65.42     11.38 o
  -5   2  11        5.53        8.26      1.66 o
  -4   2  11      252.36      241.06     10.68 o
  -3   2  11      126.05      137.73     10.77 o
  -2   2  11        0.72       -1.79      1.19 o
  -1   2  11      422.35      410.82     12.80 o
   0   2  11       23.40       28.48      1.92 o
   1   2  11      180.55      169.48      4.89 o
   2   2  11       42.28       40.53      5.62 o
   3   2  11       48.17       49.67      7.01 o
   4   2  11        4.00       13.22      3.06 o
  -7   3  11       10.30        6.19      1.46 o
  -6   3  11       23.88       21.90      2.04 o
  -5   3  11        1.08        1.24      1.18 o
  -4   3  11        1.32       -0.54      1.00 o
  -3   3  11       23.87       17.11      2.77 o
  -2   3  11       55.37       66.42      8.67 o
  -1   3  11      316.76      313.56      9.48 o
   0   3  11        5.19        4.86      0.60 o
   1   3  11      148.23      152.89      3.55 o
   2   3  11      236.50      272.14      5.80 o
   3   3  11        0.00        0.62      2.51 o
   4   3  11       56.20       55.91      6.31 o
  -7   4  11        2.86       -0.72      2.00 o
  -6   4  11        2.90        3.55      2.45 o
  -5   4  11       10.25       11.18      2.74 o
  -4   4  11       45.12       41.30      2.46 o
  -3   4  11       16.63       17.06      1.04 o
  -2   4  11       99.34       83.62      2.03 o
  -1   4  11       70.38       66.39      5.37 o
   0   4  11      107.04      106.89      2.64 o
   1   4  11       39.25       44.00      7.59 o
   2   4  11       28.40       34.87      5.27 o
   3   4  11      152.47      157.22     14.10 o
  -6   5  11        2.45        6.60      1.78 o
  -5   5  11        0.15        3.66      1.28 o
  -4   5  11       15.24       14.92      1.29 o
  -3   5  11        5.88        7.44      1.43 o
  -2   5  11        8.60        7.54      1.08 o
  -1   5  11       32.59       38.97      1.39 o
   0   5  11       32.52       36.52      4.13 o
   1   5  11       36.15       36.04      1.60 o
   2   5  11       82.39       85.11      4.23 o
   3   5  11       23.13       17.61      2.08 o
  -5   6  11       64.93       57.49      2.95 o
  -4   6  11       18.74       28.28      3.71 o
  -3   6  11       16.77       16.02      1.83 o
  -2   6  11       63.75       83.21      3.64 o
  -1   6  11       51.98       49.46     10.31 o
   0   6  11       28.72       21.63      2.36 o
   1   6  11        0.12        1.46      1.33 o
   2   6  11        0.34        0.27      2.02 o
  -4   7  11        5.51        8.04      2.10 o
  -3   7  11        9.86        7.07      3.81 o
  -2   7  11        7.90       11.56      5.99 o
  -1   7  11        0.36        3.03      0.91 o
   0   7  11        0.54       -0.87      0.58 o
   1   7  11       15.38       20.62      2.51 o
  -2 -11  12       78.55       92.08      9.98 o
  -1 -11  12        1.28        1.34      1.52 o
   0 -11  12       97.29       76.92      4.21 o
  -4 -10  12       11.89       21.24      3.51 o
  -3 -10  12        0.05       -1.45      1.36 o
  -2 -10  12        0.79        1.38      1.55 o
  -1 -10  12       41.84       40.54      2.80 o
   0 -10  12       18.16       27.08      4.82 o
   1 -10  12        0.91        1.25      1.15 o
  -5  -9  12       24.19       22.85      4.22 o
  -4  -9  12       13.45       14.82      1.63 o
  -3  -9  12        6.63        8.78      1.32 o
  -2  -9  12        4.18        4.30      1.69 o
  -1  -9  12        1.60        2.64      1.23 o
   0  -9  12       11.87       16.12      4.69 o
   1  -9  12       17.36       21.65      1.69 o
   2  -9  12        4.18        4.05      4.26 o
  -6  -8  12       59.57       56.34      6.02 o
  -5  -8  12        0.23        0.05      1.96 o
  -4  -8  12        9.18        9.39      1.87 o
  -3  -8  12        4.00        2.78      1.08 o
  -2  -8  12       12.88       14.26      1.66 o
  -1  -8  12        1.51        4.33      1.62 o
   0  -8  12       22.38       15.51      3.02 o
   1  -8  12       50.86       39.84      9.13 o
   2  -8  12       30.86       29.12      6.12 o
   3  -8  12       22.94       21.59      2.13 o
  -6  -7  12        6.15       14.75      8.37 o
  -5  -7  12       77.81       82.93      4.31 o
  -4  -7  12       15.53       27.24      1.81 o
  -3  -7  12       16.85       17.81      1.49 o
  -2  -7  12       11.70       15.74      2.59 o
  -1  -7  12        0.72       -1.57      3.74 o
   0  -7  12        1.66        2.46      1.68 o
   1  -7  12       51.30       49.38      4.24 o
   2  -7  12       11.33       12.61      2.90 o
   3  -7  12       83.09       71.91      3.73 o
  -6  -6  12      170.12      210.13      6.71 o
  -5  -6  12       35.69       38.58      2.30 o
  -4  -6  12      117.26      129.26      9.05 o
  -3  -6  12        6.25       12.81      2.47 o
  -2  -6  12       16.07       16.23      3.09 o
  -1  -6  12       54.35       58.74      2.95 o
   0  -6  12      281.94      287.65      7.14 o
   1  -6  12       81.22       83.91      2.86 o
   2  -6  12        0.24        3.43      1.06 o
   3  -6  12       64.22       64.95      3.55 o
   4  -6  12        7.54        6.03      1.27 o
  -7  -5  12       17.15       15.91      2.56 o
  -6  -5  12       48.76       40.52      6.12 o
  -5  -5  12       72.88       65.40      7.07 o
  -4  -5  12       47.74       54.63      5.03 o
  -3  -5  12      104.26       94.50      3.23 o
  -2  -5  12      154.98      177.61      6.11 o
  -1  -5  12        7.44        7.65      3.83 o
   0  -5  12       19.15       20.37      5.18 o
   1  -5  12        4.70        4.56      2.51 o
   2  -5  12       77.68       74.53      3.13 o
   3  -5  12        0.03        1.27      1.19 o
   4  -5  12        0.07       -1.66      1.11 o
  -7  -4  12        8.62       10.62      5.24 o
  -6  -4  12        2.69        2.70      0.94 o
  -5  -4  12       98.28       97.48      7.67 o
  -4  -4  12       22.07       20.83      1.96 o
  -3  -4  12       16.68       24.34      3.63 o
  -2  -4  12       61.27       65.15      3.80 o
  -1  -4  12      208.61      215.63     10.52 o
   0  -4  12       51.60       55.04      2.83 o
   1  -4  12        4.44        6.98      1.78 o
   2  -4  12        0.01       -1.11      1.01 o
   3  -4  12       36.10       31.39      2.14 o
   4  -4  12       31.61       30.12      2.10 o
  -7  -3  12       19.21       23.67      8.34 o
  -6  -3  12        7.43       11.30      1.27 o
  -5  -3  12       51.76       54.35      6.13 o
  -4  -3  12      162.32      163.55     14.46 o
  -3  -3  12      158.96      144.24      7.38 o
  -2  -3  12      175.90      196.97      8.86 o
  -1  -3  12       11.55        8.83      1.12 o
   0  -3  12       21.29       22.15      3.49 o
   1  -3  12       29.58       28.71      3.79 o
   2  -3  12       42.00       43.77      2.53 o
   3  -3  12       23.07       23.31      1.75 o
   4  -3  12        1.65        0.37      0.91 o
  -7  -2  12        1.72        4.29      5.60 o
  -6  -2  12       36.94       36.29      1.93 o
  -5  -2  12       57.74       66.20      3.62 o
  -4  -2  12      186.86      183.91      6.44 o
  -3  -2  12        9.18       12.46      1.26 o
  -2  -2  12       76.09       75.40      6.94 o
  -1  -2  12       11.88       15.12      4.59 o
   0  -2  12       64.53       51.72      1.93 o
   1  -2  12       62.04       56.18      2.58 o
   2  -2  12       22.51       29.35      3.19 o
   3  -2  12       30.21       33.13      4.78 o
   4  -2  12        0.47       -0.26      1.30 o
  -7  -1  12       34.72       44.56      5.31 o
  -6  -1  12       15.52       12.51      2.78 o
  -5  -1  12       24.22       17.38      1.59 o
  -4  -1  12      134.11      134.85      3.76 o
  -3  -1  12       32.99       42.47      2.50 o
  -2  -1  12       56.13       52.12      2.33 o
  -1  -1  12       28.60       24.57      3.92 o
   0  -1  12       20.97       23.76      1.73 o
   1  -1  12      211.64      220.69     13.21 o
   2  -1  12       72.77       75.03      2.48 o
   3  -1  12        8.42        2.86      3.20 o
   4  -1  12        1.33        4.60      1.23 o
  -7   0  12       14.61       14.31      1.70 o
  -6   0  12        2.33        2.50      1.18 o
  -5   0  12        0.60        0.44      1.03 o
  -4   0  12      215.06      213.96      5.77 o
  -3   0  12       19.44       21.59      1.84 o
  -2   0  12      131.14      120.14      2.81 o
  -1   0  12      271.72      275.30      5.59 o
   0   0  12       77.56       80.60      2.31 o
   1   0  12        0.94        1.78      1.92 o
   2   0  12        5.89        3.55      1.19 o
   3   0  12       56.76       57.07      9.82 o
   4   0  12        9.20        7.10      3.08 o
  -7   1  12        0.57       -1.28      3.88 o
  -6   1  12        1.91        3.75      3.79 o
  -5   1  12       13.75       18.40      3.44 o
  -4   1  12       35.19       37.34      2.10 o
  -3   1  12        1.92        3.84      5.85 o
  -2   1  12       27.81       28.83      5.31 o
  -1   1  12      163.02      167.53      3.76 o
   0   1  12       39.40       39.50      3.42 o
   1   1  12       15.99       16.70      2.37 o
   2   1  12      212.84      211.83     10.52 o
   3   1  12       12.20       15.36      2.77 o
   4   1  12      103.94       96.49     11.55 o
  -7   2  12        0.00        1.00      4.75 o
  -6   2  12       71.56       72.83     14.37 o
  -5   2  12      108.07      114.37     10.79 o
  -4   2  12       16.71       16.21      2.10 o
  -3   2  12       89.53       77.68      7.88 o
  -2   2  12       19.47       16.95      1.19 o
  -1   2  12       73.65       68.95      2.01 o
   0   2  12       43.52       46.03      1.79 o
   1   2  12       29.09       29.92      6.11 o
   2   2  12       23.08       27.40      2.26 o
   3   2  12       47.83       46.42      6.48 o
  -6   3  12       24.19       32.89      5.56 o
  -5   3  12        2.73       -0.33      1.01 o
  -4   3  12        7.99       14.17      2.37 o
  -3   3  12       12.08       14.25      1.07 o
  -2   3  12       28.24       20.34      1.05 o
  -1   3  12        3.94        1.29      0.73 o
   0   3  12       35.73       42.44      3.76 o
   1   3  12       31.43       25.73      3.17 o
   2   3  12       31.00       36.26      7.89 o
  -6   4  12        1.54        4.70      1.59 o
  -5   4  12       11.35       11.52      1.76 o
  -4   4  12       71.22       70.97     10.19 o
  -3   4  12       64.85       61.58      2.73 o
  -2   4  12       54.78       66.74      6.70 o
  -1   4  12        0.25       -0.88      0.64 o
   0   4  12       44.89       56.46      6.29 o
   1   4  12       14.51       14.16      1.29 o
   2   4  12       23.23       26.10      3.07 o
  -5   5  12        2.82        3.03      1.46 o
  -4   5  12       24.01       19.95      5.73 o
  -3   5  12       22.36       37.96     11.12 o
  -2   5  12        0.78        4.48      1.23 o
  -1   5  12        4.65       11.34      4.19 o
   0   5  12       30.68       24.32      2.55 o
   1   5  12        1.21       -1.36      0.90 o
  -4   6  12       54.47       59.82      4.43 o
  -3   6  12       42.62       49.29      6.03 o
  -2   6  12       30.68       31.02      2.33 o
  -1   6  12       61.91       65.31      7.27 o
   0   6  12        5.41        3.15      4.16 o
  -2 -10  13       30.47       46.37      4.11 o
  -1 -10  13        0.01        3.20      1.91 o
  -4  -9  13       35.42       49.28      9.33 o
  -3  -9  13        0.17       -1.23      1.87 o
  -2  -9  13       38.70       52.41      5.28 o
  -1  -9  13       81.56       88.08      4.29 o
   0  -9  13       15.70       16.12      2.06 o
   1  -9  13      104.30       99.27      4.25 o
  -5  -8  13       45.34       41.77      2.22 o
  -4  -8  13       24.92       30.29      3.34 o
  -3  -8  13        0.01        2.31      1.96 o
  -2  -8  13        0.19        2.64      1.18 o
  -1  -8  13       21.81       29.47      2.83 o
   0  -8  13       82.37       73.66      3.25 o
   1  -8  13       84.18       88.57      3.59 o
   2  -8  13       24.51       21.15      2.11 o
  -5  -7  13        2.78        0.25      1.92 o
  -4  -7  13       14.71       11.82      1.57 o
  -3  -7  13        0.01        3.46      1.75 o
  -2  -7  13        0.41       -1.82      2.05 o
  -1  -7  13       31.86       22.42      4.02 o
   0  -7  13      128.50      136.29      7.88 o
   1  -7  13        5.38        4.81      1.59 o
   2  -7  13        4.48        5.05      1.37 o
  -6  -6  13       16.60       16.90      3.68 o
  -5  -6  13      179.56      176.65     11.05 o
  -4  -6  13        7.72        3.36      1.06 o
  -3  -6  13       16.65       11.58      1.52 o
  -2  -6  13       32.11       35.00      1.98 o
  -1  -6  13      163.63      154.27      5.29 o
   0  -6  13       30.98       31.39      2.25 o
   1  -6  13       48.23       42.56      2.21 o
   2  -6  13        2.42        5.48      2.55 o
   3  -6  13        1.03        1.01      1.10 o
  -6  -5  13        9.43        2.59      1.01 o
  -5  -5  13        7.24        5.59      2.11 o
  -4  -5  13       16.63       21.40      1.49 o
  -3  -5  13      106.93      104.84      4.16 o
  -2  -5  13       21.15       23.60      4.99 o
  -1  -5  13       32.99       30.68      2.11 o
   0  -5  13       34.99       56.90      2.80 o
   1  -5  13        2.16       11.07      1.65 o
   2  -5  13        0.91        2.83      1.74 o
   3  -5  13       17.82       14.99      1.86 o
  -6  -4  13       21.33       31.69      3.73 o
  -5  -4  13       77.80       82.78      8.80 o
  -4  -4  13      109.21      120.80      8.07 o
  -3  -4  13       17.14       21.33      2.84 o
  -2  -4  13       18.16       19.36      2.48 o
  -1  -4  13        7.71        3.20      1.37 o
   0  -4  13        7.07        4.10      2.23 o
   1  -4  13        7.47        9.60      1.54 o
   2  -4  13       34.77       30.86      2.23 o
   3  -4  13       24.50       24.91      2.00 o
  -6  -3  13      215.67      226.72     12.54 o
  -5  -3  13        5.75        4.07      4.25 o
  -4  -3  13        7.46        8.91      1.16 o
  -3  -3  13       48.66       48.99      5.48 o
  -2  -3  13       78.02       58.28      2.78 o
  -1  -3  13       12.27       14.85      2.74 o
   0  -3  13        0.43        0.72      0.81 o
   1  -3  13       16.44       16.90      1.65 o
   2  -3  13        1.85        0.65      1.01 o
   3  -3  13       80.57       74.20      3.62 o
  -7  -2  13      111.59      113.08      5.53 o
  -6  -2  13       35.17       36.87      2.10 o
  -5  -2  13        4.24        3.86      2.64 o
  -4  -2  13      268.47      293.68     31.08 o
  -3  -2  13       31.75       36.84      2.18 o
  -2  -2  13       65.16       61.95      4.42 o
  -1  -2  13        6.93        6.30      1.45 o
   0  -2  13        4.09        5.46      0.96 o
   1  -2  13        8.73        3.91      1.17 o
   2  -2  13        0.03        1.54      0.83 o
   3  -2  13        0.14        1.36      0.69 o
  -6  -1  13        5.33        3.97      3.21 o
  -5  -1  13       48.52       46.53      2.90 o
  -4  -1  13       92.29       98.66      4.66 o
  -3  -1  13       42.80       48.57      2.63 o
  -2  -1  13       23.12       23.38      3.69 o
  -1  -1  13       34.60       43.26      2.39 o
   0  -1  13       18.34       18.84      4.49 o
   1  -1  13        3.54        6.78      0.98 o
   2  -1  13       10.45       12.04      1.12 o
   3  -1  13       10.08       10.69      1.81 o
  -6   0  13        1.26        4.34      1.65 o
  -5   0  13       13.68       14.99      1.98 o
  -4   0  13        0.48        1.93      1.19 o
  -3   0  13      230.21      221.49      9.24 o
  -2   0  13        4.99        0.66      1.18 o
  -1   0  13       21.47       18.81      1.23 o
   0   0  13       37.32       38.95      2.12 o
   1   0  13       68.63       71.73     12.02 o
   2   0  13        7.80        8.93      0.99 o
   3   0  13        0.80       -1.74      1.36 o
  -6   1  13        0.13        0.74      1.05 o
  -5   1  13        0.11        1.11      2.58 o
  -4   1  13        0.73        1.39      1.51 o
  -3   1  13       26.22       24.79      4.10 o
  -2   1  13       65.49       73.29      4.73 o
  -1   1  13        8.46       10.41      1.97 o
   0   1  13      162.97      159.31      5.03 o
   1   1  13        4.77        6.81      3.20 o
   2   1  13       45.28       48.33      3.39 o
   3   1  13      108.79      114.19     11.16 o
  -6   2  13        7.04        5.28      3.62 o
  -5   2  13        4.09        6.71      2.11 o
  -4   2  13        0.30        0.51      1.46 o
  -3   2  13       16.59       14.92      2.98 o
  -2   2  13       44.68       39.96      1.92 o
  -1   2  13        9.67        7.53      3.42 o
   0   2  13        8.14        7.30      3.24 o
   1   2  13       59.43       70.00      5.42 o
   2   2  13       25.94       12.58      5.01 o
  -5   3  13       31.72       37.21      2.87 o
  -4   3  13        1.50        1.60      0.84 o
  -3   3  13       34.91       31.67      2.76 o
  -2   3  13       14.26       13.14      1.49 o
  -1   3  13        9.02        9.50      1.74 o
   0   3  13       19.24       16.31      5.31 o
   1   3  13       38.10       32.58      3.10 o
   2   3  13       26.75       39.33      3.84 o
  -4   4  13       23.79       18.09      4.39 o
  -3   4  13       12.85       17.35      5.29 o
  -2   4  13       41.90       47.07      7.80 o
  -1   4  13       17.14       16.66      2.00 o
   0   4  13        1.54        3.13      0.88 o
   1   4  13       14.20       11.43      2.80 o
  -3   5  13       22.28       12.51      2.77 o
  -2   5  13        5.50        7.85      1.50 o
  -1   5  13        8.68        9.92      2.31 o
  -3  -8  14       61.82       55.71      4.13 o
  -2  -8  14        6.34        1.66      2.00 o
  -1  -8  14        1.80        4.03      2.05 o
   0  -8  14       15.76        9.57      1.59 o
  -4  -7  14        1.02        4.47      1.42 o
  -3  -7  14       18.27       16.76      1.91 o
  -2  -7  14        1.84        0.91      2.56 o
  -1  -7  14       79.21       84.26      4.28 o
   0  -7  14       88.70       98.07     10.93 o
   1  -7  14        5.55        5.94      1.73 o
  -5  -6  14        9.99       10.89      1.86 o
  -4  -6  14       86.09       75.37      3.34 o
  -3  -6  14        3.70        7.96      2.08 o
  -2  -6  14      124.76      116.56     24.26 o
  -1  -6  14       12.11       18.09      9.43 o
   0  -6  14       20.32       26.90      3.16 o
   1  -6  14        6.29        9.24      1.63 o
   2  -6  14        1.31        0.54      1.27 o
  -5  -5  14       32.19       44.52      2.46 o
  -4  -5  14        2.67       -1.66      1.11 o
  -3  -5  14       13.32       14.05      2.02 o
  -2  -5  14       23.03       21.99      3.01 o
  -1  -5  14       66.06       62.65      4.57 o
   0  -5  14        0.79        0.54      1.00 o
   1  -5  14       28.83       39.09      2.63 o
   2  -5  14        5.71        6.03      1.27 o
  -5  -4  14       42.01       52.62      3.30 o
  -4  -4  14       55.74       49.99      3.88 o
  -3  -4  14      118.27      128.33      8.13 o
  -2  -4  14       25.45       23.20      3.23 o
  -1  -4  14       10.69       12.17      1.36 o
   0  -4  14        0.49        3.20      1.37 o
   1  -4  14        1.69        3.20      1.20 o
   2  -4  14        7.84       13.34      1.54 o
  -6  -3  14       35.08       37.09      4.08 o
  -5  -3  14       70.21       75.69      3.95 o
  -4  -3  14       33.66       36.77      3.88 o
  -3  -3  14       50.09       43.26      3.25 o
  -2  -3  14       78.53       76.98     16.03 o
  -1  -3  14        0.04        0.03      0.94 o
   0  -3  14        3.62        7.58      1.26 o
   1  -3  14      137.44      150.92      6.11 o
   2  -3  14       22.37       17.38      1.91 o
  -6  -2  14       48.98       62.52      3.52 o
  -5  -2  14       31.86       39.01     11.37 o
  -4  -2  14       49.94       70.32      5.90 o
  -3  -2  14      242.30      241.85     16.18 o
  -2  -2  14       53.06       59.04      3.70 o
  -1  -2  14       57.23       61.76      3.31 o
   0  -2  14      119.89      128.13      5.63 o
   1  -2  14       19.47       23.77      2.24 o
   2  -2  14        7.87        6.42      1.01 o
  -6  -1  14        7.18        9.73      4.54 o
  -5  -1  14       65.59       72.07     11.54 o
  -4  -1  14       42.59       52.04      5.39 o
  -3  -1  14       73.97       76.19      3.87 o
  -2  -1  14       45.46       47.63      7.63 o
  -1  -1  14       13.24       13.69      1.55 o
   0  -1  14       64.50       60.26      3.12 o
   1  -1  14       13.10       13.39      1.28 o
   2  -1  14       28.38       29.69      2.00 o
  -5   0  14       53.00       69.61     11.54 o
  -4   0  14       16.08       13.89      3.01 o
  -3   0  14       23.99       28.15      2.77 o
  -2   0  14       24.05       17.29      1.67 o
  -1   0  14       22.39       23.30      1.88 o
   0   0  14       29.81       31.45      1.92 o
   1   0  14        5.48        4.87      1.14 o
   2   0  14        8.25        7.11      2.19 o
  -5   1  14        1.89        2.28      1.07 o
  -4   1  14        5.09        3.42      4.17 o
  -3   1  14       15.31       25.78      2.71 o
  -2   1  14        0.33        0.74      2.64 o
  -1   1  14       30.41       39.78      3.88 o
   0   1  14        0.12        4.26      3.43 o
   1   1  14       29.16       25.70      7.06 o
  -4   2  14       11.96       11.11      1.25 o
  -3   2  14       10.52       14.91      1.32 o
  -2   2  14       76.00       74.90      9.64 o
  -1   2  14       16.57       22.50      2.46 o
   0   2  14        4.01        0.83      2.66 o
   1   2  14        3.39        5.31      2.73 o
  -3   3  14        7.15        7.56      1.11 o
  -2   3  14       59.27       78.14      4.06 o
  -1   3  14        7.16        7.45      1.08 o
   0   3  14        0.01        1.65      1.65 o
  -3  -6  15       13.05       14.29      1.95 o
  -2  -6  15        5.14       16.44      3.11 o
  -1  -6  15       14.72       18.23      1.61 o
   0  -6  15        0.55        1.92      1.75 o
  -4  -5  15        0.14        5.98      2.64 o
  -3  -5  15        7.73       17.49      2.26 o
  -2  -5  15       42.65       55.18      3.26 o
  -1  -5  15        2.09        1.19      1.56 o
   0  -5  15        0.64        4.03      1.27 o
  -4  -4  15        5.20        1.41      4.15 o
  -3  -4  15      164.52      155.83      6.83 o
  -2  -4  15       41.40       47.57     10.41 o
   0  -4  15       36.78       49.65      3.24 o
  -3  -3  15       18.42       24.27      4.05 o
  -2  -3  15        6.21       11.47      2.52 o
  -1  -3  15       89.17       92.50      4.41 o
   0  -3  15        2.55        5.05      1.29 o
  -4  -2  15       38.11       48.35      3.16 o
  -3  -2  15        0.88        4.04      2.01 o
  -2  -2  15       90.85       94.72      4.47 o
  -1  -2  15        0.86        6.13      1.37 o
   0  -2  15        1.58        1.01      1.00 o
  -4  -1  15       70.42       65.10      3.55 o
  -3  -1  15        0.78        0.46      1.29 o
  -2  -1  15        0.35       -0.82      0.92 o
  -1  -1  15       17.37       13.97      1.65 o
   0  -1  15       42.28       57.19      3.03 o
  -4   0  15        0.01       -0.61      3.51 o
  -3   0  15        4.00        7.32      1.40 o
  -2   0  15       28.80       32.90      2.52 o
  -1   0  15       10.46        8.78      1.31 o
   0   0  15        1.33        0.37      1.10 o
  -3   1  15       45.14       48.57      3.99 o
  -2   1  15       23.82       28.76      2.05 o
  -1   1  15        0.37        4.84      1.18 o
 
